# Supplementary material for: MPCD Index for Hepatocellular Carcinoma Patients Based on Mitochondrial Function and Cell Death Patterns
Source: Int J Mol Sci. 2024 Dec 26;26(1):118. doi: 10.3390/ijms26010118 (PMC11719604; doi:10.3390/ijms26010118)
Supplement: Supplementary file 1 [file ijms-26-00118-s001.zip]

Archive with 5 entries (5 files):
- Supplementary Figures.pdf
- Table S1 The list of 1136 mitochondrial function-related genes.xlsx
- Table S2  The information of 1,711 differentially active genes.xlsx
- Table S3 The list of PCD genes.xlsx
- Table S4 The univariate Cox regression analysis results of 16 prognostic genes.xlsx
