# Supplementary material for: MPCD Index for Hepatocellular Carcinoma Patients Based on Mitochondrial Function and Cell Death Patterns
Source: Int J Mol Sci. 2024 Dec 26;26(1):118. doi: 10.3390/ijms26010118 (PMC11719604; doi:10.3390/ijms26010118)
Supplement: Supplementary file 1 [file ijms-26-00118-s001.zip › Table S2 The information of 1,711 differentially active genes.xlsx]

## Sheet: DAG.marker
Supplementary Table 2. The information of 1,711 differentially active genes
gene	p_val	avg_log2FC	pct.1	pct.2	p_val_adj	cluster
CD7	0	3.56423627797241	0.813	0.245	0	Low
KLRB1	0	3.67054006225321	0.714	0.174	0	Low
CST7	0	3.3406965587948	0.835	0.299	0	Low
GZMA	0	3.63365030450233	0.704	0.179	0	Low
KLRD1	0	3.56401005902818	0.717	0.195	0	Low
CD247	0	3.38177777998185	0.699	0.191	0	Low
CTSW	0	3.66180262725272	0.692	0.204	0	Low
CD69	0	3.14032388440664	0.877	0.417	0	Low
GZMM	0	3.55930684432348	0.58	0.145	0	Low
TRBC1	0	3.49088919940433	0.567	0.15	0	Low
PRF1	0	3.44233265894068	0.546	0.13	0	Low
TRBC2	0	3.7421857532492	0.527	0.113	0	Low
RORA	0	3.33289363954305	0.574	0.169	0	Low
CCL5	0	3.54443840687091	0.809	0.405	0	Low
NKG7	0	3.47948954428997	0.854	0.462	0	Low
ALOX5AP	0	2.20596799448831	0.576	0.188	0	Low
ETS1	0	3.21928	0.53	0.148	0	Low
CD99	0	2.31582150301578	0.746	0.367	0	Low
SYTL3	0	3.38972953638516	0.534	0.156	0	Low
HOPX	0	3.36396556105526	0.502	0.127	0	Low
CD3E	0	3.69218240939519	0.484	0.112	0	Low
IL32	0	3.33927599542278	0.539	0.168	0	Low
CD96	0	3.74397603618631	0.445	0.09	0	Low
XCL2	0	3.75740023270071	0.516	0.163	0	Low
KLRF1	0	3.59922611029986	0.449	0.097	0	Low
IFNG	0	3.56485159428974	0.53	0.18	0	Low
GZMH	0	3.46191538779224	0.472	0.127	0	Low
TRDC	0	3.66844924013645	0.438	0.098	0	Low
GZMB	0	2.30528165064975	0.58	0.243	0	Low
ZNF331	0	2.09186186958885	0.613	0.279	0	Low
SPON2	0	3.12526398512894	0.541	0.214	0	Low
PIK3IP1	0	2.79254922780284	0.526	0.201	0	Low
ARL4C	0	1.97707097431094	0.727	0.406	0	Low
STK17A	0	2.63848922836807	0.628	0.308	0	Low
AC044849.1	0	2.65188458942895	0.587	0.276	0	Low
CEMIP2	0	2.8212548139472	0.52	0.212	0	Low
HCST	0	1.88620151006844	0.78	0.48	0	Low
FYN	0	2.27282667775861	0.585	0.299	0	Low
ID2	0	1.55034324206075	0.857	0.575	0	Low
AES	0	2.0059441047716	0.663	0.393	0	Low
ZC3H12A	0	2.31294971274971	0.575	0.305	0	Low
IL2RG	0	2.25014934015368	0.628	0.36	0	Low
FAM177A1	0	2.62741742536873	0.63	0.362	0	Low
BHLHE40	0	1.95088452661467	0.619	0.352	0	Low
RUNX3	0	1.9676004699137	0.633	0.368	0	Low
TNFAIP3	0	1.6960895921652	0.865	0.6	0	Low
NR4A2	0	1.8132744396398	0.76	0.499	0	Low
CREM	0	1.83849578647451	0.682	0.425	0	Low
ZFP36L2	0	1.96915136219551	0.897	0.65	0	Low
DDIT4	0	1.85307348438808	0.685	0.441	0	Low
UBE2S	0	1.96632924683623	0.759	0.517	0	Low
TUBA4A	0	2.3185063437368	0.671	0.43	0	Low
GNLY	0	3.43553828837596	0.622	0.384	0	Low
SERTAD1	0	2.06239263579601	0.759	0.524	0	Low
SRSF7	0	1.80697331057656	0.895	0.667	0	Low
DUSP2	0	1.63745507745737	0.838	0.629	0	Low
FUS	0	1.51822959267357	0.887	0.678	0	Low
SRSF2	0	1.75421976450925	0.805	0.601	0	Low
LITAF	0	1.61669547750242	0.711	0.518	0	Low
IER2	0	1.81323589171095	0.949	0.757	0	Low
BTG1	0	2.07709561285767	0.986	0.797	0	Low
CALM1	0	1.68787902523126	0.958	0.777	0	Low
GADD45B	0	1.56970328730119	0.938	0.76	0	Low
DNAJB6	0	1.55028810256603	0.73	0.554	0	Low
DDX24	0	1.40613550825174	0.743	0.57	0	Low
RBM39	0	1.29629401390319	0.902	0.733	0	Low
TUBB4B	0	1.58104997318606	0.87	0.703	0	Low
JUNB	0	1.19513368613004	0.95	0.785	0	Low
SEPT7	0	1.53276847531726	0.698	0.537	0	Low
HSPA5	0	0.946842015948989	0.866	0.708	0	Low
DDX5	0	0.927928470740427	0.956	0.8	0	Low
YPEL5	0	1.44653168107496	0.855	0.713	0	Low
NCL	0	1.40421793540699	0.791	0.651	0	Low
CYCS	0	1.48150245562576	0.828	0.691	0	Low
NFKBIA	0	1.08109387623243	0.966	0.84	0	Low
HSP90AB1	0	1.39732426673267	0.954	0.841	0	Low
NPM1	0	1.00663518559726	0.835	0.724	0	Low
HSPA8	0	1.37315198804668	0.911	0.8	0	Low
RPSA	0	0.917943659941268	0.954	0.846	0	Low
UBB	0	1.50290945384848	0.976	0.873	0	Low
JUND	0	1.54915423639978	0.997	0.899	0	Low
RPL23A	0	0.799409730979663	0.974	0.877	0	Low
HLA-A	0	1.30061264243509	0.992	0.896	0	Low
TSC22D3	0	1.38360755474607	0.93	0.835	0	Low
H3F3B	0	1.11903360789854	0.994	0.899	0	Low
HMGB1	0	0.93735392774348	0.863	0.771	0	Low
RPS29	0	0.952168660254296	0.973	0.881	0	Low
SARAF	0	1.24373587616224	0.84	0.756	0	Low
RPS3	0	1.01955092405205	0.989	0.912	0	Low
RPS7	0	0.765713795071064	0.985	0.911	0	Low
RPLP2	0	0.633015437626089	0.984	0.914	0	Low
HLA-B	0	0.887988522734486	0.995	0.927	0	Low
RPL3	0	0.722260496900984	0.973	0.907	0	Low
HLA-C	0	0.880647015848049	0.991	0.929	0	Low
RPL35A	0	0.61292614115637	0.984	0.923	0	Low
EIF1	0	0.692680429354556	0.996	0.94	0	Low
RPS27	0	0.904434640742461	0.993	0.938	0	Low
PTMA	0	0.826011362183114	0.995	0.941	0	Low
RPS15A	0	0.802026169369183	0.992	0.938	0	Low
RPL30	0	0.601711552687452	0.993	0.954	0	Low
RPS27A	0	0.928381182789004	0.993	0.958	0	Low
RPL13	0	0.662446006986086	0.995	0.969	0	Low
RPLP1	0	0.704731864021916	0.996	0.979	0	Low
RPL41	0	0.62842514390663	0.997	0.981	0	Low
MALAT1	0	0.527925741226039	1	0.993	0	Low
B2M	0	0.646667375621023	0.999	0.993	0	Low
EIF4A2	4.82740788663381e-301	1.33512052777341	0.737	0.606	1.0044387589719e-296	Low
DNAJA1	1.41668591893356e-298	1.05130954187223	0.868	0.735	2.94769839152506e-294	Low
PPP2R5C	4.91684103603892e-298	2.06067485566032	0.6	0.369	1.02304711436862e-293	Low
CMC1	1.77535604409196e-296	2.88343724303278	0.501	0.207	3.69398332094215e-292	Low
RPL10	1.33988451013039e-294	0.529231783493405	0.996	0.972	2.78789770022831e-290	Low
SOCS1	8.79514471500924e-293	2.70379374446505	0.501	0.216	1.83000576085197e-288	Low
IFRD1	3.34658514812136e-291	1.63330081030322	0.678	0.51	6.96323971769612e-287	Low
IER5	6.25844327764676e-286	1.17442889901467	0.756	0.592	1.30219429277996e-281	Low
TGFB1	3.41643434726435e-285	1.64042441365345	0.685	0.541	7.10857494635294e-281	Low
ARID4B	1.02362891604226e-284	1.80731742992925	0.613	0.418	2.12986468560912e-280	Low
RPL37	2.75266786703041e-284	0.549727306916698	0.988	0.918	5.72747603093018e-280	Low
ABHD17A	4.24774845147149e-283	2.12939937247006	0.565	0.333	8.83829020297672e-279	Low
RPS4X	9.78446625651373e-283	0.56258173909595	0.986	0.924	2.03585389399281e-278	Low
BTG2	1.59057062685895e-282	1.40107143322221	0.739	0.6	3.30950030330543e-278	Low
RPL13A	9.61203404953756e-282	0.664801270876182	0.97	0.901	1.99997592468728e-277	Low
JUN	1.81905419337575e-281	0.994414822363908	0.945	0.808	3.78490606015692e-277	Low
H2AFX	1.53266451264356e-280	2.10124812078093	0.557	0.307	3.18901505145746e-276	Low
TSPYL2	4.48703152509059e-277	2.22420929570022	0.553	0.291	9.336166494256e-273	Low
HNRNPA1	8.24405982362659e-276	0.931088664455548	0.818	0.72	1.71534152750198e-271	Low
RPL6	4.74897501961562e-275	0.570309837646347	0.98	0.911	9.88119232331423e-271	Low
MATK	4.81997279068639e-272	3.29838735116203	0.399	0.094	1.00289173855812e-267	Low
RSRP1	3.62038110621377e-270	1.43164857905792	0.708	0.556	7.53292696769899e-266	Low
RPS21	3.8985974646693e-270	0.635516414937793	0.961	0.882	8.11181174473742e-266	Low
RPL19	9.46945178084696e-270	0.515624652141934	0.992	0.95	1.97030883204083e-265	Low
FGFBP2	1.72470271272924e-269	3.52961337913266	0.417	0.112	3.58858893437572e-265	Low
GADD45G	2.2220998805393e-269	3.20241309933299	0.443	0.149	4.62352322143812e-265	Low
PIK3R1	5.36995153779798e-268	2.46846819624925	0.522	0.267	1.11732581646963e-263	Low
RNF19A	3.35639265116241e-267	2.19833442001838	0.525	0.274	6.98364618927362e-263	Low
RPL5	3.87225601101926e-267	0.600301160293963	0.969	0.879	8.05700308212778e-263	Low
LBH	1.37512457715899e-265	3.32388983013916	0.402	0.105	2.86122170769471e-261	Low
RPL32	4.7610782207163e-265	0.542047673767526	0.991	0.949	9.90637545384441e-261	Low
SRSF3	4.19398509581463e-262	1.10774518741643	0.752	0.622	8.72642478886151e-258	Low
LEPROTL1	6.84599179115574e-262	2.0434095041842	0.549	0.33	1.42444551198577e-257	Low
CNOT6L	8.73935059766679e-260	2.1228110836493	0.548	0.326	1.81839667885653e-255	Low
PNRC1	1.59369819986254e-256	0.775778461923028	0.916	0.769	3.31600784445399e-252	Low
STAT4	1.19276030287153e-255	2.87026204088518	0.422	0.137	2.48177636218479e-251	Low
RHOH	3.85355351813638e-255	2.50691934180706	0.491	0.234	8.01808880518637e-251	Low
RPL14	5.70404112879443e-255	0.554678543408963	0.983	0.923	1.18683983766826e-250	Low
RARRES3	1.68071175910301e-253	1.64963281854533	0.576	0.353	3.49705695716562e-249	Low
RBM38	4.76952765573839e-253	2.2885825586554	0.506	0.255	9.92395619329486e-249	Low
RPS12	2.07228565898547e-252	0.507066698474881	0.994	0.963	4.31180477065107e-248	Low
RPL34	5.46912632008801e-252	0.536684586306724	0.992	0.943	1.13796111342071e-247	Low
RPL24	1.49617207706877e-250	0.574867637369544	0.971	0.903	3.11308524075699e-246	Low
SKAP1	3.55182975862603e-248	3.39645131249099	0.371	0.085	7.39029217877318e-244	Low
CXCR4	1.65925848419708e-247	1.57224878614996	0.679	0.518	3.45241912806886e-243	Low
IFITM2	2.6646898944306e-247	0.848493669239561	0.864	0.651	5.54442026334175e-243	Low
BRD2	2.79400706308491e-246	1.47353989123066	0.653	0.51	5.81349049616078e-242	Low
DDX3X	7.49172283693488e-245	1.1788270969894	0.748	0.614	1.55880277068104e-240	Low
MAP1LC3B	2.77238335527665e-244	1.15550641019777	0.731	0.641	5.76849804732413e-240	Low
ARHGAP9	6.01550028478015e-244	2.55427484567793	0.449	0.185	1.25164514425421e-239	Low
APMAP	5.31785788036733e-243	2.45043190001761	0.466	0.211	1.10648668916803e-238	Low
LDHA	1.55354228828382e-240	1.15360080461061	0.753	0.663	3.23245543923214e-236	Low
ACAP1	2.21741756611285e-240	2.79140855711499	0.426	0.158	4.613780729811e-236	Low
ITM2A	3.25558156269363e-238	3.43471384971033	0.385	0.109	6.77388855749663e-234	Low
RPS15	1.46515284076907e-237	0.493618504687756	0.99	0.952	3.04854351578819e-233	Low
CIRBP	2.51544397688507e-236	0.85096061923123	0.83	0.754	5.23388428270476e-232	Low
RPS3A	1.02931864132573e-235	0.455774918385926	0.988	0.939	2.14170329700645e-231	Low
CSRNP1	2.4192087205492e-233	1.34455793140674	0.68	0.542	5.03364758484672e-229	Low
RPL15	3.3322849218969e-233	0.539166347632694	0.978	0.906	6.93348523699087e-229	Low
HNRNPA0	1.29627096635305e-231	1.42395534749528	0.64	0.51	2.69715099969079e-227	Low
RGCC	1.67784131472828e-231	1.77210199387363	0.645	0.454	3.49108442355512e-227	Low
STK4	5.41808840245365e-230	1.35900469245657	0.661	0.523	1.12734165389853e-225	Low
PHLDA1	5.66443859624208e-230	2.87096503445942	0.436	0.181	1.17859973872009e-225	Low
RPS28	2.99772224936019e-229	0.458520937865002	0.988	0.948	6.23736068424374e-225	Low
PTPN7	1.59360003552665e-225	2.67657967860364	0.431	0.177	3.31580359392031e-221	Low
CLIC3	1.82127615921224e-225	2.17369905893434	0.441	0.172	3.7895293044729e-221	Low
SLC38A1	1.94839865509478e-224	2.52693108042051	0.437	0.187	4.05403308165572e-220	Low
HSPE1	2.5363431165221e-224	1.43759856815319	0.784	0.691	5.27736912254754e-220	Low
GNG2	8.49864512826361e-223	1.87129993037897	0.554	0.351	1.76831309183781e-218	Low
CD81	1.37930972259008e-222	0.894564938994122	0.697	0.582	2.86992973979319e-218	Low
RPL18	1.21386725318011e-220	0.499698434871138	0.984	0.918	2.52569359369185e-216	Low
SH2D2A	8.81051725466086e-219	3.27057677420907	0.36	0.097	1.83320432517729e-214	Low
BZW1	7.16006650621232e-216	1.30675197282161	0.646	0.508	1.4897950379476e-211	Low
XCL1	7.84956942037467e-216	3.53546037771499	0.404	0.143	1.63325990929736e-211	Low
PIP4K2A	7.24621158630913e-214	2.13437653546617	0.471	0.253	1.50771924476334e-209	Low
GATA3	1.90778897935073e-212	3.69846902675743	0.325	0.065	3.96953652933506e-208	Low
RPS6	9.282381645703e-212	0.539923354661527	0.972	0.904	1.93138514902142e-207	Low
CDC42SE1	7.15683892238718e-210	1.52933073209325	0.593	0.436	1.4891234745811e-205	Low
SPOCK2	2.63168277656268e-209	3.42224644729946	0.344	0.087	5.47574235319396e-205	Low
IDS	2.82550182358227e-207	1.58125858174329	0.586	0.437	5.87902164432764e-203	Low
SLC2A3	1.9938343959748e-206	1.98035532918938	0.511	0.293	4.14857122770477e-202	Low
TPT1	1.16553799935639e-205	0.410088289423245	0.994	0.978	2.42513491526084e-201	Low
REL	1.69567952523942e-204	0.957113679537384	0.799	0.578	3.52820038816566e-200	Low
DOK2	1.08402924105165e-203	1.6834586604335	0.571	0.368	2.25553964185616e-199	Low
KMT2E	6.45841696253158e-200	1.28887325101986	0.639	0.53	1.34380281739395e-195	Low
CCL4	2.34452455708506e-199	1.21648547326835	0.777	0.648	4.87825224592689e-195	Low
HNRNPA2B1	5.37395409523244e-199	0.722758025367876	0.877	0.799	1.11815862859501e-194	Low
RPS25	9.89612446242615e-199	0.516656850234885	0.976	0.908	2.05908661689701e-194	Low
SRGN	1.38792732642632e-198	0.604365011082148	0.98	0.866	2.88786038809525e-194	Low
RPL7A	2.1607694712978e-197	0.436699938927859	0.984	0.929	4.49591303892932e-193	Low
HSP90AA1	9.8077207970972e-196	1.31933771544657	0.972	0.907	2.04069246625201e-191	Low
IL2RB	9.05390768770042e-195	3.41956585391638	0.326	0.082	1.88384657257983e-190	Low
EVL	2.07801938667834e-193	1.27304649090207	0.622	0.435	4.32373493786162e-189	Low
RPL28	1.50774106247886e-191	0.475040944151542	0.996	0.969	3.13715682869976e-187	Low
GZMK	1.69728999035975e-191	3.78070074092418	0.32	0.076	3.53155128294153e-187	Low
RPS14	1.71321959891694e-190	0.458253240697746	0.989	0.942	3.56469601946648e-186	Low
RPL37A	2.9160088211829e-190	0.516582746096802	0.957	0.895	6.06733955423527e-186	Low
RPL29	5.72599302207331e-190	0.468302640303049	0.985	0.931	1.19140736810279e-185	Low
RPL21	8.06497711268155e-190	0.474449391405686	0.984	0.928	1.67807978783565e-185	Low
RBM8A	1.25071676957305e-188	1.12539221384096	0.67	0.59	2.60236638245064e-184	Low
RPL10A	4.19113550312884e-188	0.569190984760991	0.953	0.859	8.72049564136017e-184	Low
ELF1	1.30954554740576e-187	1.17879402462538	0.678	0.572	2.72477142048717e-183	Low
RPL36AL	1.6913211912027e-187	0.666868751304743	0.866	0.819	3.51913200253546e-183	Low
SKP1	1.78733778115252e-187	0.804493802134513	0.767	0.707	3.71891372124405e-183	Low
JAK1	1.54937237764928e-186	1.21322315676618	0.636	0.52	3.22377910617485e-182	Low
OTULIN	2.26250616734527e-185	2.43491017676085	0.439	0.233	4.7075965823953e-181	Low
PARP8	3.04091477632385e-185	2.93074994479256	0.331	0.096	6.32723137509704e-181	Low
HNRNPDL	3.52422825796799e-185	0.814223947793898	0.792	0.726	7.33286173635399e-181	Low
LCK	4.66312333771704e-185	3.41069690201447	0.297	0.062	9.70256072878784e-181	Low
KLRC1	3.44509479550102e-184	3.56961737992754	0.301	0.065	7.16820874099896e-180	Low
FOS	3.54682988156937e-184	0.755947598292932	0.951	0.86	7.37988893458138e-180	Low
PMAIP1	3.07110398833416e-183	1.35746780664194	0.651	0.511	6.3900460685269e-179	Low
HLA-F	8.77030529182485e-183	1.08004652877428	0.668	0.58	1.82483742207e-178	Low
MCL1	2.61743675685464e-181	0.744189063860454	0.864	0.771	5.44610065998744e-177	Low
CCND3	1.53938662969051e-180	1.71460449800773	0.509	0.34	3.20300176039704e-176	Low
SYNE2	8.26149525334915e-180	2.06035628889506	0.416	0.188	1.71896931736436e-175	Low
GYPC	1.25750898116787e-179	1.33479009325726	0.565	0.425	2.61649893711599e-175	Low
RNF125	1.21130911907251e-178	2.99820745460493	0.326	0.097	2.52037088405418e-174	Low
SF1	7.64048775561782e-178	1.26799698810814	0.624	0.528	1.5897562873114e-173	Low
CD2	1.14935006963329e-177	3.53034281104909	0.301	0.07	2.39145268988598e-173	Low
KLF2	3.22026884641448e-177	0.954902495083954	0.815	0.724	6.7004133887346e-173	Low
CDC42SE2	6.96855357579498e-176	1.7441840847168	0.5	0.338	1.44994694251566e-171	Low
GPBP1	1.19230208376451e-175	1.11382875786984	0.647	0.552	2.48082294568883e-171	Low
EPC1	1.19714740528806e-173	1.56659451468175	0.548	0.417	2.49090460618287e-169	Low
ARGLU1	2.14615512195866e-173	1.24373851650929	0.62	0.519	4.46550496225938e-169	Low
ADGRE5	1.32242719035028e-172	1.14638445299637	0.688	0.594	2.75157425496183e-168	Low
PYHIN1	8.81561001255482e-170	3.31800770543022	0.293	0.071	1.83426397531228e-165	Low
RAC2	1.04728843845564e-169	1.04755237265396	0.69	0.579	2.17909305389465e-165	Low
CD53	1.7506112662962e-169	0.91508509261391	0.694	0.587	3.64249686178251e-165	Low
PRPF38B	5.55177185256865e-168	1.47509827073727	0.55	0.416	1.15515716936396e-163	Low
PTPRC	3.00231211028218e-166	0.730208356764941	0.84	0.626	6.24691080786413e-162	Low
DNAJB1	7.57473365603893e-166	1.55426122520218	0.752	0.689	1.57607483181202e-161	Low
TMA7	3.11241017066153e-165	0.700767496209754	0.787	0.752	6.47599184209545e-161	Low
RPL31	1.60826198883533e-164	0.708493554340063	0.791	0.745	3.34631072016967e-160	Low
PTGER4	1.28839754278708e-163	1.58145077323283	0.524	0.356	2.68076876727708e-159	Low
LMNA	1.696673858335e-162	1.61028729672273	0.57	0.421	3.53026929703764e-158	Low
EML4	2.64408667695782e-162	1.98610049071799	0.45	0.27	5.50155114874613e-158	Low
SRRM1	1.86088470627122e-161	1.06218698222091	0.657	0.58	3.87194280833852e-157	Low
PRKCH	1.14943531075799e-160	2.88079259928837	0.297	0.082	2.39163005109414e-156	Low
CD160	3.80866207122257e-159	3.42802155288771	0.276	0.064	7.92468317159281e-155	Low
RPL39	5.5222727675958e-159	0.409435049493054	0.99	0.941	1.14901929475366e-154	Low
CCNH	1.41056064716338e-158	1.85511944436293	0.477	0.319	2.93495353855284e-154	Low
CBLB	3.76378925492894e-157	2.82488056067822	0.303	0.092	7.83131630273064e-153	Low
TAGLN2	7.19542512131129e-157	0.794895803601926	0.792	0.726	1.49715210499124e-152	Low
AC245297.3	3.72957437291928e-155	2.53826857932449	0.349	0.146	7.76012539773315e-151	Low
TXK	4.96449575383707e-155	3.09600304671388	0.27	0.061	1.03296263150088e-150	Low
SPTAN1	9.18618070874911e-154	2.24026671862469	0.402	0.216	1.91136862006943e-149	Low
IDI1	2.1336808491461e-153	1.75592166579828	0.46	0.293	4.43954974281828e-149	Low
RPS20	3.814506333107e-153	0.590389867207221	0.872	0.798	7.93684332729573e-149	Low
HLA-E	5.26418904362844e-153	0.452118950638408	0.975	0.873	1.09531981430777e-148	Low
CCND2	7.52842199931608e-153	2.7489087481249	0.33	0.126	1.5664387653977e-148	Low
TMIGD2	9.64844093381486e-153	3.66360815825441	0.258	0.053	2.00755110509886e-148	Low
PRRC2C	1.09163678014582e-152	1.03705859733125	0.644	0.56	2.27136864844941e-148	Low
PAXX	3.32456059468656e-152	1.5444723083667	0.476	0.313	6.91741322936433e-148	Low
SFPQ	5.50006250430597e-152	1.01421141790168	0.667	0.589	1.14439800527094e-147	Low
ZBTB16	1.89667382209867e-151	3.1447023407368	0.264	0.059	3.94640922164071e-147	Low
RPS18	2.36667668489065e-151	0.452270791607051	0.984	0.944	4.92434417825198e-147	Low
APOBEC3G	4.59993947103721e-151	2.28482487336648	0.389	0.204	9.57109405738713e-147	Low
CCSER2	1.31634930503646e-150	2.56488225322263	0.354	0.16	2.73892799898937e-146	Low
RPS5	5.4551716683912e-150	0.460955628072088	0.948	0.887	1.13505756904216e-145	Low
FAU	1.43489939367033e-149	0.404611694493307	0.988	0.921	2.98559516840985e-145	Low
SLA	5.99156182326226e-149	2.0024038952341	0.385	0.188	1.24666426856618e-144	Low
TNFSF14	1.12308505814221e-148	3.0712800738489	0.273	0.07	2.33680308047649e-144	Low
RAB8B	1.69995483948767e-147	1.7189177893159	0.455	0.29	3.537096034522e-143	Low
NCR3	1.03659230839338e-146	3.47148125398565	0.256	0.058	2.15683761607411e-142	Low
VAMP2	1.20917127995919e-146	1.35241574651997	0.565	0.467	2.51592268221109e-142	Low
ACTG1	1.02836990764434e-143	0.474023238788056	0.958	0.841	2.13972926683558e-139	Low
PPP1R15A	1.81925479939806e-143	0.599256499350978	0.926	0.788	3.78532346110755e-139	Low
IRF1	2.42519805804765e-142	0.453112435675092	0.899	0.726	5.04610959937974e-138	Low
YWHAZ	2.46248291379574e-142	0.749063501986293	0.797	0.702	5.12368819873479e-138	Low
PDIA3	4.14656562035793e-139	0.873366125004241	0.674	0.636	8.62775908627874e-135	Low
S1PR5	7.93110747051009e-139	3.23289	0.257	0.065	1.65022553138903e-134	Low
XIST	8.55761043156558e-138	1.98568286134468	0.283	0.076	1.78058200249585e-133	Low
SET	1.1560523935319e-137	1.06454374453911	0.611	0.548	2.40539821522183e-133	Low
EEF1D	5.31363935223472e-137	0.462731351428097	0.918	0.878	1.10560894001948e-132	Low
RPL12	1.28675499798318e-135	0.405680354121676	0.986	0.929	2.67735112430359e-131	Low
RPL9	6.01444703043184e-135	0.429064282982977	0.972	0.899	1.25142599362195e-130	Low
VPS37B	1.92286649576103e-134	1.93603012145654	0.411	0.246	4.00090831772997e-130	Low
CHST12	5.38507609596164e-134	2.72693995445872	0.311	0.127	1.12047278328674e-129	Low
IFITM1	2.88572873975802e-133	2.58807697544868	0.324	0.142	6.00433578881452e-129	Low
PHF20	2.81904679778932e-130	1.37926347160088	0.532	0.431	5.86559067216024e-126	Low
SLC38A2	3.06162060287988e-130	1.05769828157925	0.588	0.503	6.37031398841217e-126	Low
ZAP70	3.86461142290535e-130	3.09011902146667	0.26	0.077	8.04109698763916e-126	Low
STK17B	4.99868995877814e-128	1.00646358221576	0.634	0.548	1.04007741972297e-123	Low
SNHG12	5.71102412751744e-128	1.83205236768175	0.424	0.278	1.18829279021255e-123	Low
RPL36	9.62760522156656e-128	0.431782800875298	0.951	0.923	2.00321581845135e-123	Low
TNFRSF18	1.37747666614824e-127	2.8696896360978	0.306	0.126	2.86611569925465e-123	Low
AMD1	1.42555441587215e-127	1.31461370412283	0.545	0.454	2.96615107310518e-123	Low
RPL38	2.73783072024682e-127	0.506971086455687	0.874	0.823	5.69660437961755e-123	Low
RPS10	1.92959952381592e-126	0.492682749470775	0.908	0.834	4.01491772920379e-122	Low
HMGB2	3.9186137100332e-126	1.49638446291919	0.512	0.405	8.15345954646609e-122	Low
EIF5	2.76049323542939e-125	0.762172887075332	0.719	0.677	5.74375827495793e-121	Low
COMMD6	7.85750766435773e-125	0.740773714934351	0.715	0.643	1.63491161972291e-120	Low
BCAS2	9.9185729364521e-124	1.51421058591398	0.465	0.336	2.06375747088759e-119	Low
ISG20	1.81936680335099e-123	1.08212340877424	0.635	0.549	3.78555650773241e-119	Low
PDE4D	3.27375563119657e-123	2.64746534048735	0.298	0.122	6.81170334183069e-119	Low
DUSP10	1.62278306629966e-121	2.50206836684026	0.308	0.135	3.3765247260497e-117	Low
TRMT112	2.06413406460729e-121	0.923177899801031	0.587	0.529	4.29484374822838e-117	Low
EFHD2	7.15189819168926e-121	0.932592537800896	0.691	0.598	1.48809545674478e-116	Low
PTPN22	3.24247097152112e-120	2.84915130731681	0.262	0.088	6.746609350444e-116	Low
ZC3HAV1	3.79809471628425e-120	1.34494114860444	0.488	0.354	7.90269567617263e-116	Low
NASP	6.13011652793965e-118	1.57680013383577	0.449	0.321	1.2754933459684e-113	Low
HMGN1	2.04605805191769e-117	0.836249090841821	0.633	0.574	4.25723298862515e-113	Low
SRSF5	2.35964750716784e-117	0.494291781623295	0.844	0.707	4.90971856816412e-113	Low
ZFP36	2.47766534465682e-116	0.53393918424709	0.941	0.816	5.15527828262744e-112	Low
MT-ATP6	2.53219827273963e-116	0.420407276270509	0.994	0.931	5.26874494608934e-112	Low
MT-CO3	5.14864773740041e-116	0.409382617043061	0.997	0.945	1.0712791347209e-111	Low
SRP14	6.23328623708374e-116	0.409303950580234	0.851	0.809	1.29695986735001e-111	Low
PPP1R2	2.01497868962419e-115	1.48211123745697	0.52	0.447	4.19256615950105e-111	Low
RPS2	2.2947300128109e-115	0.35727187966431	0.989	0.931	4.77464473765563e-111	Low
CLK1	1.69259736682522e-114	1.08858464616073	0.568	0.495	3.52178734115323e-110	Low
HNRNPU	5.05993588585528e-114	0.835882230029001	0.651	0.598	1.05282085976991e-109	Low
RPL27	1.39431830076504e-113	0.423316645311671	0.881	0.83	2.90115808840183e-109	Low
RPL11	8.54482488410551e-113	0.34861133262373	0.992	0.95	1.77792171363583e-108	Low
RNF115	4.54666799735584e-111	2.04876221576299	0.34	0.183	9.46025210209831e-107	Low
C12orf75	7.21878036530738e-110	1.9537483293803	0.297	0.124	1.50201163060951e-105	Low
EEF1A1	2.3322817680629e-108	0.392555228516867	0.997	0.97	4.85277867480848e-104	Low
C12orf57	2.36237607655079e-108	1.13721787814171	0.568	0.506	4.91539590247922e-104	Low
MAP3K8	2.42014062144278e-108	1.16902951673839	0.595	0.525	5.035586591036e-104	Low
C9orf16	1.92730804077872e-107	1.13446387292348	0.539	0.489	4.01014984044827e-103	Low
UBALD2	2.63261875383944e-107	0.919881961979531	0.594	0.545	5.47768984111373e-103	Low
TRA2B	6.22008475059184e-107	0.948751100089643	0.622	0.569	1.29421303405564e-102	Low
MT-ND4	7.42053750306563e-107	0.396698037676294	0.993	0.92	1.54399123826286e-102	Low
METRNL	3.24950979080281e-105	0.965213486937039	0.672	0.577	6.7612550217234e-101	Low
ARPC5L	3.53301434409437e-104	1.71993594690605	0.401	0.276	7.35114294575716e-100	Low
RPL18A	1.59241144732802e-103	0.371038285289955	0.982	0.929	3.31333049845541e-99	Low
AREG	6.2659211729078e-103	1.16174340728092	0.502	0.367	1.30375021844693e-98	Low
IQGAP2	1.79837137835949e-102	1.40676279808296	0.436	0.313	3.74187132695259e-98	Low
CACYBP	4.92458596063876e-102	1.67479362533626	0.513	0.44	1.02465860083011e-97	Low
PIM1	2.79413905134698e-101	1.65764067094346	0.448	0.335	5.81376512413766e-97	Low
IER5L	3.95812879926019e-101	2.02929049502905	0.357	0.212	8.23567859262067e-97	Low
ARF6	6.4958386411944e-101	1.00369587537261	0.565	0.507	1.35158914607332e-96	Low
RPS24	1.27648616302677e-100	0.311906240897143	0.991	0.942	2.65598475940979e-96	Low
PNN	1.46539464464154e-100	1.34423153250322	0.483	0.392	3.04904663710565e-96	Low
CALR	1.96936059251951e-100	0.64938618769675	0.714	0.694	4.09764858485535e-96	Low
IFI44L	2.92965185449325e-100	1.88863104452659	0.279	0.115	6.09572661364409e-96	Low
UBC	7.07022803414417e-100	0.596625540321217	0.986	0.928	1.47110234706438e-95	Low
MT-CYB	1.81972802607321e-99	0.352063453674176	0.992	0.928	3.78630810385054e-95	Low
OFD1	2.529955755424e-99	1.95484681904451	0.325	0.177	5.26407894031072e-95	Low
RPLP0	2.76313119602456e-99	0.353104591851304	0.899	0.868	5.7492470795683e-95	Low
AKAP13	6.32455763833508e-99	0.818160456165351	0.61	0.531	1.31595070780838e-94	Low
RSRC2	5.91728693031951e-98	1.03671089608592	0.577	0.53	1.23120989159158e-93	Low
HSPD1	2.39114630566423e-97	0.955563704039862	0.672	0.63	4.97525811819556e-93	Low
CITED2	2.49022851722781e-97	1.32569219862916	0.479	0.374	5.1814184757959e-93	Low
CLEC2B	6.54132866953582e-97	0.92492234274167	0.634	0.57	1.36105425627032e-92	Low
JMJD6	1.33166043283868e-96	1.72457702148858	0.393	0.271	2.77078586260745e-92	Low
CLEC2D	4.84824707250737e-96	2.31295223324516	0.259	0.106	1.00877476837661e-91	Low
TOMM7	5.44427033091107e-96	0.545816717454239	0.73	0.732	1.13278932775267e-91	Low
FOSL2	6.27794449888852e-96	1.16535573315424	0.534	0.445	1.30625191188373e-91	Low
PDCD4	8.54501581168824e-96	1.53622105367358	0.439	0.345	1.77796143993797e-91	Low
EMB	1.1003624482993e-95	2.50176391758051	0.264	0.117	2.28952414617636e-91	Low
PNISR	1.13872953545581e-95	0.999887890853901	0.575	0.518	2.3693545444229e-91	Low
PDE7A	1.43600939271199e-95	2.52532768830715	0.265	0.116	2.98790474341584e-91	Low
TAF7	1.71948395755276e-95	1.3802084202569	0.462	0.37	3.57773027048002e-91	Low
INTS6	7.33312787734161e-95	1.55658734749605	0.404	0.278	1.52580391743847e-90	Low
RPS26	1.25795279272754e-94	0.520460209831731	0.906	0.835	2.61742237582819e-90	Low
HNRNPC	2.25175342107594e-93	0.758307295689287	0.68	0.637	4.6852233432327e-89	Low
HNRNPA3	2.41773754393741e-93	0.810950826680254	0.632	0.606	5.03058650767056e-89	Low
PITPNC1	2.96237250610303e-93	2.20958434601405	0.286	0.142	6.16380847344857e-89	Low
FAM107B	4.15234204312602e-93	1.34054175120891	0.492	0.418	8.63977808913231e-89	Low
SON	1.15367594897986e-92	0.847120032929699	0.617	0.586	2.40045354704239e-88	Low
AKNA	2.30110713134015e-92	1.87252853471332	0.346	0.213	4.78791360817946e-88	Low
MAFF	1.89067170591201e-91	1.58347620621964	0.426	0.318	3.93392061849111e-87	Low
TLE4	3.25626367550764e-91	1.11239341046117	0.535	0.471	6.77530782962874e-87	Low
GABARAPL1	3.38763027913783e-91	1.14808778315655	0.534	0.463	7.04864232180209e-87	Low
SELENOW	8.90437328979075e-91	0.925188083158743	0.526	0.459	1.85273295040676e-86	Low
SERBP1	3.36562038734439e-89	1.00817634854446	0.535	0.494	7.00284633994748e-85	Low
RGS1	6.30058967626061e-89	0.812117673006837	0.621	0.517	1.31096369393954e-84	Low
HNRNPH1	6.44928399285189e-89	0.900672605767494	0.605	0.585	1.34190252039269e-84	Low
AAK1	3.2694052728115e-88	1.73053719856671	0.32	0.184	6.80265155113888e-84	Low
WIPF1	1.64692501594547e-87	1.22905617767708	0.468	0.385	3.42675688067773e-83	Low
RPL35	1.87772941761466e-86	0.325321897222702	0.914	0.904	3.90699159923082e-82	Low
LY6E	2.14483830251763e-86	0.578619560778385	0.701	0.665	4.46276505604843e-82	Low
HINT1	2.88882670505421e-86	0.421940201784514	0.74	0.729	6.0107817252063e-82	Low
POLR2K	3.68318118790039e-85	1.32871091432771	0.435	0.352	7.66359509766434e-81	Low
SELENOK	4.90086477687102e-85	0.614336110965758	0.732	0.741	1.01972293412355e-80	Low
XAF1	1.92902673050333e-84	1.73766864076648	0.329	0.198	4.01372591815828e-80	Low
TCF7	2.21274466147309e-84	2.28360393204337	0.255	0.117	4.60405781712707e-80	Low
PSME1	2.38791944712109e-84	0.51223824147632	0.76	0.727	4.96854399362485e-80	Low
NSMCE3	2.82285320107967e-83	1.68800235016991	0.361	0.244	5.87351065548646e-79	Low
FOSB	6.33012297128334e-83	0.549541745974917	0.817	0.763	1.31710868663492e-78	Low
BIRC2	7.64375740483407e-83	1.54467232474596	0.372	0.261	1.59043660322383e-78	Low
CCDC107	9.66919731511258e-83	1.68226230818943	0.356	0.242	2.01186988535548e-78	Low
NXT1	3.90222205432822e-82	1.6935746441961	0.369	0.262	8.11935342844073e-78	Low
TBCC	5.31626320036324e-82	2.20425617119919	0.29	0.163	1.10615488409958e-77	Low
ANXA1	5.59127113293413e-82	1.01016956145429	0.702	0.604	1.1633757846296e-77	Low
HNRNPK	1.19308862021563e-81	0.743471469475198	0.633	0.613	2.48245949208266e-77	Low
SP100	2.32415071804323e-81	1.31804575947932	0.425	0.339	4.83586039903255e-77	Low
FAM133B	6.92797814433527e-81	0.972953700545572	0.568	0.539	1.44150441249184e-76	Low
MAPRE2	2.03698694157432e-80	1.77259612646875	0.333	0.213	4.23835872933368e-76	Low
OPTN	2.58176117743503e-80	1.7989343920854	0.302	0.174	5.37187048188908e-76	Low
GNPTAB	3.94410149704979e-80	1.88862	0.295	0.167	8.2064919849115e-76	Low
SEPT1	3.61629973110082e-79	2.16365643851034	0.268	0.139	7.52443485050148e-75	Low
TENT5C	3.62325406865392e-79	1.36119628411539	0.398	0.287	7.53890474064822e-75	Low
CUTA	3.97445316714228e-79	1.05386273586477	0.518	0.491	8.26964470487294e-75	Low
CCL3	1.9630321624763e-78	1.05671	0.605	0.49	4.08448102046444e-74	Low
BTF3	2.38038285893922e-78	0.364499009595402	0.861	0.789	4.95286261459483e-74	Low
AHSA1	3.11045394381604e-78	1.67388548941581	0.384	0.281	6.47192152089804e-74	Low
BTN3A2	1.70228341019091e-77	1.71025547668159	0.354	0.247	3.54194109158423e-73	Low
ORAI1	1.89690760411547e-77	2.04550169100725	0.293	0.172	3.94689565188306e-73	Low
RPL22	3.36480817492262e-77	0.293124704964067	0.938	0.873	7.0011563695615e-73	Low
DNTTIP2	5.49733718770264e-77	1.43714478286214	0.413	0.327	1.14383094864529e-72	Low
TRIR	1.14176441790832e-76	0.665102166835621	0.631	0.619	2.37566922434185e-72	Low
SRRM2	1.27775997764581e-76	0.541727361366652	0.72	0.705	2.65863518548764e-72	Low
ACTN4	1.83550932442788e-76	1.43666361140279	0.399	0.305	3.81914425133709e-72	Low
MYL12A	2.45980037215529e-76	0.553384460190422	0.79	0.705	5.11810663434352e-72	Low
SAP18	3.83509430465106e-76	0.633125064719177	0.662	0.666	7.97968071968747e-72	Low
KRT10	2.11694409044622e-75	1.05866400796003	0.486	0.445	4.40472556899145e-71	Low
BIN1	2.12728012629683e-75	1.67292156320279	0.295	0.168	4.42623175878582e-71	Low
IFI16	4.17953385551967e-75	1.25507198126504	0.422	0.337	8.69635609317978e-71	Low
DGKZ	1.82675208144837e-74	2.06921725032494	0.26	0.136	3.80092305586962e-70	Low
CCDC85B	4.29238302475489e-74	1.23214553410137	0.462	0.408	8.93116135960749e-70	Low
HIPK1	1.16788326281251e-73	1.62052418486877	0.344	0.234	2.43001470493399e-69	Low
DDX6	1.25510379131443e-73	1.21565511619859	0.446	0.375	2.61149445858793e-69	Low
MT-ND5	1.49866833349601e-73	0.302734075960327	0.913	0.84	3.11827920150514e-69	Low
EIF3G	3.14942593642575e-73	0.842997452763512	0.577	0.579	6.55301054592106e-69	Low
NFKB1	4.12932206612739e-73	1.19155312867816	0.475	0.396	8.59188042299127e-69	Low
AC058791.1	5.93897793429349e-73	1.55429806555782	0.4	0.308	1.23572313878845e-68	Low
PTP4A1	3.23048742058242e-72	1.27157029397405	0.435	0.366	6.72167517600583e-68	Low
ODF2L	6.44044374474652e-72	1.88184123440758	0.293	0.175	1.34006312996941e-67	Low
ARHGEF1	2.6737831010966e-71	1.40625224588451	0.395	0.312	5.5633404984517e-67	Low
RALGAPA1	3.44168616757929e-71	2.11174476896523	0.257	0.137	7.16111640888224e-67	Low
RPL26	2.47256217826723e-70	0.29291640985134	0.983	0.902	5.14466012432062e-66	Low
BUD31	2.85953301568162e-69	1.13042483987461	0.451	0.401	5.94983034572875e-65	Low
TIPARP	7.04025558498199e-69	1.38868932371493	0.404	0.321	1.4648659795672e-64	Low
UBE2D2	2.25332237457348e-68	0.90648446568502	0.536	0.528	4.68848786477504e-64	Low
SBDS	2.58245722016543e-68	1.1886654674466	0.458	0.411	5.3733187379982e-64	Low
YPEL3	4.0004184081958e-68	1.33259306971425	0.406	0.332	8.32367058193299e-64	Low
H2AFZ	7.10933300590618e-68	0.702096506948512	0.678	0.69	1.4792389185389e-63	Low
TXNIP	1.1590169521965e-67	1.37432468355964	0.632	0.61	2.41156657243525e-63	Low
ATP5IF1	1.72245108479399e-67	0.974241681581793	0.505	0.489	3.58390397213085e-63	Low
CCL4L2	3.62107938813741e-67	1.35314552815525	0.477	0.369	7.53437988289751e-63	Low
STOM	1.87083771781293e-66	0.994138012932043	0.268	0.146	3.89265203945337e-62	Low
ARHGDIB	2.11096825955649e-66	0.406521497856708	0.807	0.685	4.39229165765918e-62	Low
ANP32E	3.84402802379255e-66	1.83002836170785	0.301	0.196	7.99826910910516e-62	Low
RPS23	4.89629431105488e-66	0.217316686179418	0.989	0.943	1.01877195730119e-61	Low
EEF1B2	8.75232058649308e-66	0.290760368316519	0.882	0.848	1.82109534443162e-61	Low
ZBTB1	1.88118962407822e-65	1.68709083735473	0.351	0.263	3.91419125081956e-61	Low
ANAPC16	2.8693965030828e-65	0.94353767543234	0.51	0.505	5.97035330396439e-61	Low
LAT2	4.90035862689856e-65	1.95255301968927	0.289	0.183	1.01961761949878e-60	Low
SLC15A4	6.27918936863488e-65	1.79436728058866	0.272	0.156	1.30651093193186e-60	Low
YWHAQ	1.5170616961095e-64	0.896194709731287	0.533	0.528	3.15655027109503e-60	Low
ISCA1	2.94524867003883e-64	1.66867142340662	0.329	0.236	6.12817890774978e-60	Low
RNF213	8.11545662592959e-64	0.830882822953813	0.469	0.397	1.68858306015717e-59	Low
KDM6B	1.42638483186166e-63	0.78113239966604	0.58	0.501	2.96787891965456e-59	Low
SNHG8	1.88767207115061e-63	0.984732548966059	0.528	0.513	3.92767927844307e-59	Low
SNHG9	2.22618677590548e-63	1.6096839099057	0.348	0.261	4.63202682462652e-59	Low
GPR65	2.71977643904927e-63	1.18640487802101	0.351	0.245	5.65903883672982e-59	Low
SLTM	1.21292938536762e-62	1.29599489497342	0.401	0.331	2.5237421721344e-58	Low
MBNL1	1.34796954003742e-62	0.85773422821247	0.525	0.476	2.80472022195587e-58	Low
TCF25	1.74649622067602e-61	0.715391809524911	0.611	0.632	3.63393468636059e-57	Low
SYAP1	3.69689553228757e-61	1.00252150250635	0.487	0.433	7.69213053403076e-57	Low
C1orf56	4.45898271704739e-61	1.6218504956025	0.321	0.22	9.27780533936049e-57	Low
ENSA	4.65832917158736e-61	0.84608002842347	0.508	0.481	9.69258550732181e-57	Low
SRSF10	9.18311298405282e-61	1.22078709889747	0.411	0.35	1.91073031859187e-56	Low
SF3B5	3.94940582432276e-60	0.825614141069108	0.535	0.544	8.21752869866837e-56	Low
DDIT3	7.93121043648108e-60	1.09338029933866	0.488	0.445	1.65024695551862e-55	Low
PRR7	4.62058115176504e-59	1.79450497627363	0.291	0.191	9.61404320247751e-55	Low
DUSP4	8.22428577774985e-59	2.0193603576499	0.253	0.139	1.71122714177641e-54	Low
SNRPD2	1.22570921626867e-58	0.797195861594909	0.537	0.533	2.55033316629023e-54	Low
LRRC59	1.60086638712794e-58	0.00544109739983178	0.137	0.273	3.33092269169709e-54	Low
PCSK7	1.89959789274635e-58	1.53422998348937	0.355	0.271	3.95249333543734e-54	Low
BTG3	7.6582773457237e-58	1.72628462644149	0.343	0.265	1.59345776732473e-53	Low
EIF1AX	9.79127258961906e-58	1.12207800856448	0.449	0.411	2.03727008772204e-53	Low
PBXIP1	1.42950374677208e-57	1.93255023294368	0.254	0.151	2.97436844590867e-53	Low
CHORDC1	3.20168641068217e-57	1.32259124193696	0.386	0.312	6.66174891470639e-53	Low
GLS	3.98750853096831e-57	1.18897601020446	0.401	0.333	8.29680900038575e-53	Low
RBM25	9.15890669000756e-57	0.843664630944498	0.533	0.523	1.90569371498987e-52	Low
DHRS7	1.04425460374292e-56	1.0845829708587	0.451	0.414	2.17278055400789e-52	Low
CNOT2	1.60555288063084e-56	1.49715966653864	0.365	0.296	3.34067387872858e-52	Low
CHD4	1.84875702153503e-56	1.47099535218133	0.345	0.263	3.84670873470793e-52	Low
CFL1	2.02390325989518e-56	0.324988357333827	0.926	0.795	4.2111355128639e-52	Low
TMX4	2.31004591349709e-56	1.60899588052815	0.317	0.228	4.80651253221339e-52	Low
WHAMM	4.01633424082882e-56	1.78700336459838	0.275	0.177	8.35678665489252e-52	Low
MT-CO1	6.60791659811167e-56	0.268833059912836	0.998	0.959	1.3749092065691e-51	Low
HIST1H4C	1.46671478642719e-55	1.46805874837911	0.317	0.226	3.05179345611906e-51	Low
MBP	5.33430293574341e-55	1.33817609457348	0.363	0.284	1.10990841184013e-50	Low
CCT4	1.20299040238429e-54	1.20177598451002	0.445	0.416	2.50306213024099e-50	Low
SUB1	1.84833829972486e-54	0.34433152953599	0.742	0.771	3.84583750023752e-50	Low
FNBP1	2.93902301936595e-54	0.940052288981241	0.475	0.447	6.11522519639474e-50	Low
RHOF	3.77866417039157e-54	1.33550231264842	0.372	0.302	7.86226653933375e-50	Low
CDK13	4.12069190216107e-54	1.56663462310146	0.306	0.218	8.57392364082653e-50	Low
NAP1L4	5.08358781656554e-54	1.56680701843159	0.31	0.222	1.05774211699279e-49	Low
CIB1	1.28938929028388e-53	0.765085740544018	0.529	0.511	2.68283229629366e-49	Low
RPS8	1.34532799178788e-53	0.232803757677187	0.985	0.94	2.79922395251303e-49	Low
SRSF11	1.60493207756102e-53	0.917707811399469	0.485	0.461	3.33938217378122e-49	Low
HSPH1	5.48725720606088e-53	1.02322225353258	0.557	0.54	1.14173360686509e-48	Low
RACK1	6.42430119011565e-53	0.27976859999144	0.949	0.879	1.33670434862736e-48	Low
HNRNPUL1	1.70374310840011e-52	1.34302851517877	0.377	0.316	3.54497828564812e-48	Low
RBMX	1.82852872576177e-52	1.09930510514248	0.42	0.377	3.80461971969251e-48	Low
CLDND1	2.09124835284901e-52	1.80638844994705	0.268	0.175	4.35126044777293e-48	Low
PPDPF	2.12761454204447e-52	0.612458753883318	0.588	0.603	4.42692757763194e-48	Low
KLF6	4.08501595021892e-52	0.288914477247967	0.917	0.807	8.49969268762051e-48	Low
UBE2D3	1.95345547743775e-51	0.46689415679059	0.686	0.676	4.06455481190473e-47	Low
EMD	8.79069455668252e-51	1.33637191264191	0.378	0.327	1.82907981640893e-46	Low
BUB3	2.18956296792208e-50	1.55277188165013	0.297	0.215	4.55582366735547e-46	Low
ANXA6	2.29999888667402e-50	1.56595311823039	0.284	0.198	4.78560768350264e-46	Low
TAPBP	2.95472307763715e-50	0.869980263888825	0.517	0.536	6.14789230763963e-46	Low
ANKRD12	1.12920662771104e-49	0.981413846122593	0.489	0.481	2.34954023027835e-45	Low
AC020916.1	1.95961752963335e-49	0.949418927534433	0.52	0.471	4.0773761939081e-45	Low
C9orf78	2.50485161450952e-49	1.1128524874004	0.425	0.389	5.21184475430995e-45	Low
RNF168	1.05555079131279e-48	1.62104388744469	0.289	0.205	2.19628453148452e-44	Low
GUK1	1.91602507392151e-48	0.447289208487263	0.661	0.705	3.98667337130848e-44	Low
SUN2	3.12823171666797e-48	1.52401711293491	0.321	0.248	6.50891173287104e-44	Low
HNRNPAB	6.23261332140371e-48	1.11770945048807	0.403	0.36	1.29681985378447e-43	Low
EZR	2.71473423617569e-47	0.441051926487501	0.662	0.661	5.64854752521075e-43	Low
NDUFS5	8.83516041815371e-47	0.635039649777775	0.582	0.619	1.83833182820524e-42	Low
TAF1D	9.31954406835368e-47	0.801204664279937	0.51	0.512	1.93911753430235e-42	Low
ILF3-DT	1.23283647277962e-46	1.69877619911282	0.296	0.217	2.56516284891255e-42	Low
MYADM	3.20280614545354e-46	0.660381976772375	0.626	0.62	6.66407874684518e-42	Low
MOB4	4.05263967077849e-46	1.56237322241069	0.271	0.188	8.43232736298881e-42	Low
AOAH	4.79399540415064e-46	1.31356925323747	0.269	0.182	9.97486623741624e-42	Low
EIF4A3	5.51613038836878e-46	0.641980278911195	0.452	0.396	1.14774124990789e-41	Low
SUMO2	7.68652020301625e-46	0.321930335642456	0.739	0.721	1.59933425864159e-41	Low
IKZF1	1.97390572085203e-45	1.35320067067997	0.346	0.278	4.10710563337681e-41	Low
FXYD5	2.55385965393753e-45	0.578362515117575	0.664	0.651	5.31381578194782e-41	Low
RAB5IF	2.88507443222418e-45	1.18685851628768	0.383	0.343	6.00297437112885e-41	Low
CEBPZ	4.17306853425255e-45	1.67047878590936	0.266	0.183	8.68290369921929e-41	Low
PLAC8	5.60120124040572e-45	0.397265598982835	0.405	0.31	1.16544194209122e-40	Low
CCL3L1	1.07714211958444e-44	0.753796677404432	0.39	0.287	2.24120960821934e-40	Low
NSD3	1.08349278647221e-44	1.27620093786936	0.374	0.326	2.25442344081274e-40	Low
CD48	1.25829371191916e-44	0.365896137017274	0.708	0.589	2.6181317263902e-40	Low
NOP58	1.65086328066487e-44	1.3286603693134	0.329	0.254	3.43495122807939e-40	Low
MED10	2.92593720155377e-44	1.13920390078915	0.391	0.354	6.08799753527292e-40	Low
CDC42	3.02676298193875e-44	0.331544719184701	0.804	0.72	6.29778573651995e-40	Low
RPL7	3.22764080526728e-44	0.268767842986021	0.874	0.828	6.71575222351963e-40	Low
SF3B2	4.11717137372357e-44	1.00983161423725	0.442	0.428	8.56659847730663e-40	Low
B4GALT1	5.7138591284055e-44	1.25549490025851	0.342	0.273	1.18888266884733e-39	Low
SLBP	1.01690361186008e-43	1.53764452923064	0.29	0.216	2.11587134519728e-39	Low
SIGIRR	1.31434825903543e-43	1.4274842739794	0.285	0.208	2.73476442257502e-39	Low
IVNS1ABP	1.49508757796161e-43	1.29306390651381	0.324	0.254	3.11082872346473e-39	Low
POLR2L	3.6882429763599e-43	0.567974637701564	0.558	0.596	7.67412716091204e-39	Low
TRIM22	4.37712605919346e-43	1.11403470311136	0.327	0.253	9.10748619136383e-39	Low
DHX36	6.8204204295778e-43	1.19718719768495	0.366	0.314	1.41912487878225e-38	Low
EXOSC6	7.40704545346513e-43	1.5959764884638	0.284	0.212	1.54118394750249e-38	Low
MAZ	1.83064962129628e-42	1.38092887895302	0.314	0.25	3.80903266703116e-38	Low
PRPF4B	2.41568187200318e-42	1.3519276364114	0.339	0.281	5.02630927107701e-38	Low
SLC3A2	5.57508233334198e-42	0.820695225280902	0.481	0.483	1.16000738109847e-37	Low
MIDN	4.6637023499789e-41	0.709808278534504	0.542	0.535	9.70376547960109e-37	Low
RNMT	1.08461491925834e-40	1.08166620937502	0.414	0.387	2.25675826250084e-36	Low
ELOVL5	2.72474155905842e-40	1.54316258788036	0.287	0.219	5.66936976193285e-36	Low
TRA2A	3.1393421149404e-40	1.08432416119812	0.408	0.381	6.53202913855649e-36	Low
ZFAND6	3.9743035601277e-40	0.0562475700249983	0.174	0.306	8.2693334175577e-36	Low
C7orf50	6.62321085620385e-40	0.0281012178394009	0.172	0.304	1.37809148285034e-35	Low
AL118516.1	2.41717546420857e-39	1.39761570369697	0.309	0.242	5.02941698837877e-35	Low
SNHG7	3.44657631339659e-39	1.20856336785397	0.374	0.336	7.17129133528429e-35	Low
PHF1	1.0885501974563e-38	1.47993659423207	0.279	0.21	2.26494639584733e-34	Low
PITHD1	1.88142214606288e-38	1.40397097301511	0.29	0.227	3.91467505931304e-34	Low
H2AFJ	2.61740119233817e-38	1.08499929316085	0.392	0.358	5.44602666089802e-34	Low
POLR3GL	4.40388408741284e-38	1.24378151309302	0.267	0.193	9.1631616206799e-34	Low
LDHB	6.05734001577291e-38	0.984772809838108	0.411	0.389	1.26035073708187e-33	Low
C1orf122	9.20149508410975e-38	0.0216540190838517	0.155	0.274	1.91455508215072e-33	Low
STARD7	1.56635626186906e-37	1.59639504428118	0.28	0.216	3.25911747407095e-33	Low
OSTF1	1.8668805841423e-37	0.742338550633369	0.462	0.449	3.88441843142489e-33	Low
TMEM256	2.9047086631507e-37	0.0862268824309071	0.199	0.345	6.04382731541767e-33	Low
APOL6	3.13128802638375e-37	1.20573274302377	0.313	0.248	6.51527099649668e-33	Low
MRPS34	4.54977173545645e-37	0.0760865401458674	0.166	0.29	9.46671004996423e-33	Low
GAPDH	5.43369850257018e-37	0.184417117520076	0.925	0.888	1.13058964742978e-32	Low
G3BP2	9.36745929518894e-37	1.12222005249827	0.398	0.374	1.94908725554996e-32	Low
SNRPB	9.95418427423612e-37	0.602184200030963	0.541	0.555	2.07116712194031e-32	Low
DYNLL1	1.03054376630686e-36	0.484635969157108	0.606	0.656	2.14425241455468e-32	Low
TRAPPC10	1.32074816320843e-36	1.6582554000172	0.255	0.187	2.74808070318777e-32	Low
TTC14	4.88641415325609e-36	1.5341085339558	0.251	0.182	1.01671619286799e-31	Low
GRASP	7.13288833681918e-36	0.97898087646819	0.476	0.456	1.48414007624197e-31	Low
EIF2AK2	9.43367010748844e-36	1.28837049033803	0.255	0.184	1.96286373926512e-31	Low
CHMP2B	1.50226189877074e-35	0.0166371250311952	0.162	0.279	3.12575633277228e-31	Low
CCNL1	2.31574249145617e-35	0.403990228495447	0.689	0.686	4.81836540197286e-31	Low
ATP1B3	2.56538558198718e-35	0.827828067212651	0.557	0.555	5.33779778044074e-31	Low
SLC7A5	3.14476057064479e-35	1.22630368096819	0.273	0.198	6.54330331934061e-31	Low
BCLAF1	5.03575337081019e-35	0.722898644577076	0.513	0.52	1.04778920386448e-30	Low
RPS16	5.81267733145326e-35	0.228116519702221	0.965	0.897	1.20944377235548e-30	Low
RASSF1	6.41260828654875e-35	1.51545881000348	0.274	0.213	1.3342714061822e-30	Low
MACF1	9.70014469071534e-35	1.27926671102954	0.307	0.25	2.01830910579714e-30	Low
CLINT1	1.23332274601355e-34	0.153960935320457	0.172	0.297	2.5661746376304e-30	Low
EBP	1.28209988346274e-34	1.32488628929131	0.266	0.198	2.66766522752092e-30	Low
POLR2A	2.06010880786929e-34	1.14439688999276	0.357	0.317	4.28646839653364e-30	Low
MXD4	2.31884459790068e-34	1.05383075579785	0.39	0.373	4.82481995485194e-30	Low
NDUFB6	3.65216625703778e-34	0.101866870423022	0.175	0.3	7.59906233101851e-30	Low
SSR2	3.82297754021701e-34	0.450169606000763	0.611	0.676	7.95446936792953e-30	Low
PFN1	5.10025315059508e-34	0.269899339839198	0.927	0.803	1.06120967304432e-29	Low
NR3C1	6.65939713977676e-34	0.942351717067699	0.4	0.372	1.38562076287335e-29	Low
SQSTM1	8.00514370248029e-34	0.380746961003941	0.665	0.684	1.66563025017507e-29	Low
HAVCR2	1.05567109009229e-33	1.27578023555374	0.272	0.206	2.19653483715503e-29	Low
CELF2	1.37025044291038e-33	0.779579241278456	0.462	0.446	2.85108009656363e-29	Low
RAN	3.17598105033306e-33	0.5261901045208	0.561	0.608	6.608263771428e-29	Low
ST8SIA4	7.71126151046392e-33	0.0273709738716833	0.164	0.279	1.60448218248223e-28	Low
GGNBP2	1.59892102238722e-32	1.02521290306994	0.41	0.401	3.3268749712811e-28	Low
SMIM7	1.64988422661322e-32	0.0150254827011354	0.169	0.288	3.43291411031412e-28	Low
CAMTA1	3.15269963489816e-32	0.0711874985188747	0.156	0.268	6.55982213033259e-28	Low
HNRNPH3	4.0532873472723e-32	0.957198971423149	0.397	0.381	8.43367498346948e-28	Low
KANSL1	5.16198863120337e-32	1.35653240865735	0.282	0.225	1.07405497449449e-27	Low
CHD1	5.71558520787408e-32	0.838197990441081	0.462	0.444	1.18924181420236e-27	Low
APRT	7.61393274262801e-32	0.582504436868863	0.491	0.518	1.58423098575861e-27	Low
TSTD1	8.06575788665401e-32	1.20204482035999	0.354	0.326	1.6782422434761e-27	Low
FGFR1OP2	1.35058772953928e-31	1.1757172275011	0.338	0.308	2.81016788885238e-27	Low
HNRNPL	1.94172063091178e-31	1.17656599258353	0.356	0.331	4.04013811673814e-27	Low
SLC16A3	2.83542042220662e-31	0.161064260584752	0.196	0.322	5.8996592724853e-27	Low
IRS2	3.00501365868827e-31	1.31095306084504	0.27	0.206	6.25253191963268e-27	Low
ACADVL	3.64694529163631e-31	0.0138331434826465	0.2	0.333	7.58819906830767e-27	Low
RNPS1	3.79740908270988e-31	1.15253347277385	0.363	0.345	7.90126907839445e-27	Low
KDM2A	6.30746012022212e-31	1.27497990211088	0.308	0.261	1.31239322721462e-26	Low
ATP5F1A	8.19432010660789e-31	0.0284571308772323	0.276	0.451	1.7049921845819e-26	Low
PAPOLA	1.21452654712776e-30	0.762801260504303	0.469	0.499	2.52706538660873e-26	Low
AKIRIN1	1.63876692405181e-30	1.14054656401691	0.338	0.303	3.4097823388746e-26	Low
PCM1	2.45587930950573e-30	1.3742715573413	0.28	0.228	5.10994807928856e-26	Low
SLC9A3R1	2.79660943314639e-30	1.34370895728418	0.275	0.217	5.81890524754769e-26	Low
ATG12	4.279241628688e-30	1.16761025754447	0.322	0.282	8.90381805681112e-26	Low
MT-ND3	5.65275492901659e-30	0.168689661723593	0.99	0.932	1.17616871808048e-25	Low
IRF2BP2	6.15152992254287e-30	0.880524115746941	0.393	0.368	1.27994883098349e-25	Low
MAPK1	9.03514334346411e-30	1.06455201761109	0.341	0.301	1.87994227547458e-25	Low
CYBC1	1.26703501529137e-29	0.226706639278886	0.16	0.271	2.63631975631676e-25	Low
HEXIM1	1.86074817429208e-29	1.25240090693475	0.314	0.272	3.87165872624954e-25	Low
PSMD7	3.01431519722705e-29	0.067232222629723	0.24	0.392	6.27188563087032e-25	Low
H2AFV	3.11103048272555e-29	0.660902313756408	0.486	0.52	6.47312112540704e-25	Low
PER1	3.19801441398596e-29	1.1045165387588	0.354	0.328	6.65410859118059e-25	Low
CCDC12	3.34995107390252e-29	1.12068613626542	0.337	0.307	6.97024319946898e-25	Low
KIAA1551	3.3899548027493e-29	1.46837275471471	0.279	0.229	7.05347895808047e-25	Low
MKRN1	3.73344963415226e-29	0.0554407383480214	0.185	0.305	7.7681886537806e-25	Low
PRKCSH	4.64138901886234e-29	0.189150673870024	0.155	0.261	9.65733813154687e-25	Low
UFM1	8.75608646312133e-29	0.0435305487864647	0.25	0.404	1.82187891038165e-24	Low
N4BP2L2	1.05958772211709e-28	0.725892445388868	0.467	0.481	2.20468417340903e-24	Low
TUBA1A	1.10132636004214e-28	0.449559691278111	0.571	0.518	2.29152975733969e-24	Low
JOSD1	1.54853731738494e-28	0.9601400355668	0.391	0.373	3.22204159628284e-24	Low
GADD45A	1.89263407205175e-28	0.551893103286036	0.385	0.324	3.93800371371808e-24	Low
MYLIP	2.11155321762833e-28	1.24295106543602	0.303	0.257	4.39350877991926e-24	Low
TAGAP	2.85075737493835e-28	0.871988328002016	0.461	0.458	5.93157087003422e-24	Low
PCBP2	7.99460089521014e-28	0.539604192504309	0.552	0.604	1.66343660826637e-23	Low
OST4	1.18883537372207e-27	0.218070541541783	0.686	0.751	2.4736097621035e-23	Low
SIK3	1.84774502771151e-27	1.35922628624404	0.275	0.226	3.84460307915934e-23	Low
PQBP1	2.86317650446298e-27	0.174604176665902	0.192	0.315	5.95741135283611e-23	Low
PHB2	3.21665833567683e-27	0.00675792833641958	0.25	0.396	6.69290099904278e-23	Low
TSC22D2	3.95713138890369e-27	0.038903846231215	0.173	0.278	8.23360328089191e-23	Low
EIF2S3	5.74229842646244e-27	0.00660199314080079	0.216	0.344	1.19480003359404e-22	Low
ISCU	6.01900701880742e-27	0.00139930733100732	0.279	0.448	1.25237479040326e-22	Low
EIF2A	6.67653840817891e-27	0.279458350106365	0.198	0.326	1.38918734658979e-22	Low
AC004687.1	7.89704711468702e-27	1.3326717902479	0.269	0.218	1.64313859315293e-22	Low
SPTY2D1	8.02643629522304e-27	1.36098707571767	0.272	0.225	1.67006059994706e-22	Low
BRAF	1.08697355144815e-26	1.47355520851612	0.257	0.207	2.26166586849816e-22	Low
SNRPN	1.15652383785051e-26	1.23646572545764	0.292	0.253	2.40637914941555e-22	Low
ARFGAP3	1.41384346825725e-26	0.181126427487721	0.185	0.301	2.94178410440286e-22	Low
RPS13	1.41625019721942e-26	0.124563256215041	0.982	0.923	2.94679178535445e-22	Low
ZNHIT1	1.84557191573724e-26	0.0235910245825547	0.273	0.436	3.84008148507448e-22	Low
SIRT2	2.65548057057576e-26	1.42945029852469	0.262	0.216	5.52525842319699e-22	Low
AC016831.7	3.07218245504944e-26	1.20894759671504	0.275	0.225	6.39229003422138e-22	Low
MORF4L1	3.30602195640217e-26	0.468356610993125	0.58	0.612	6.87883988468599e-22	Low
HNRNPM	3.54692682566716e-26	0.935247521362308	0.401	0.404	7.38009064616567e-22	Low
FYB1	4.98261113126984e-26	0.498787409763309	0.461	0.413	1.03673189808332e-21	Low
TERF2IP	6.29107366773589e-26	1.10417954046971	0.368	0.362	1.30898369804581e-21	Low
PRMT2	8.05485709720981e-26	1.23795095174853	0.292	0.251	1.67597411621645e-21	Low
CSNK1D	1.46820424721048e-25	1.10048337006035	0.351	0.333	3.05489257717085e-21	Low
PET100	2.43583300306882e-25	0.0740498544207955	0.275	0.437	5.06823772948529e-21	Low
NOL7	2.46225033585998e-25	0.0590019090603662	0.232	0.37	5.12320427382387e-21	Low
DBI	2.57723549070092e-25	0.158467323507917	0.579	0.602	5.36245388550141e-21	Low
ERN1	3.74399780328005e-25	1.01128759165894	0.421	0.429	7.7901362292848e-21	Low
MRPL20	4.25025658718261e-25	0.103357641366036	0.215	0.346	8.84350888095086e-21	Low
MYH9	4.90262257916246e-25	1.02364755434825	0.345	0.319	1.02008868004633e-20	Low
LRPAP1	5.47162998207999e-25	0.0437504385704908	0.315	0.503	1.13848205037138e-20	Low
SCAND1	5.84937159468058e-25	0.743071883485427	0.464	0.505	1.21707874770519e-20	Low
RNF166	7.70942860355157e-25	1.10197522315474	0.329	0.302	1.60410080954097e-20	Low
HOTAIRM1	9.06996455758376e-25	0.0198175157607218	0.169	0.268	1.88718752549645e-20	Low
HSPA6	9.38705326838145e-25	1.57077895743764	0.308	0.245	1.95316417355213e-20	Low
PPP1R10	1.00779642388627e-24	0.844296618799275	0.423	0.425	2.09692201918017e-20	Low
AZIN1	1.16956810485336e-24	0.160979727918401	0.226	0.357	2.43352035576839e-20	Low
PABPC1	1.60964440763301e-24	0.216107609595202	0.869	0.798	3.34918711896201e-20	Low
PHPT1	1.66148010702046e-24	0.0826850436736463	0.289	0.456	3.45704165867748e-20	Low
PNP	1.73108314911075e-24	0.0459667301638607	0.24	0.368	3.60186470835473e-20	Low
PRDM2	2.85536890281275e-24	1.08342330033031	0.319	0.289	5.9411660760825e-20	Low
ITSN2	4.79840231291985e-24	0.0926553454228396	0.202	0.32	9.98403569249234e-20	Low
WBP2	8.87424766123559e-24	0.105125360248723	0.156	0.253	1.84646471087329e-19	Low
BIN2	9.35532400696151e-24	0.753806924865814	0.405	0.376	1.94656226612848e-19	Low
PPP2R1A	1.13035350329049e-23	0.0455492911736093	0.161	0.259	2.35192653429653e-19	Low
EIF3A	1.18263111775183e-23	0.0126016721197584	0.312	0.47	2.46070056670624e-19	Low
CHCHD2	1.35981424185341e-23	0.178239224617518	0.767	0.779	2.82936549302439e-19	Low
MT1X	1.64070598343503e-23	1.21668866248787	0.432	0.38	3.41381693973327e-19	Low
JMY	2.0072047444015e-23	1.36560504595574	0.254	0.208	4.1763909116762e-19	Low
MLF2	2.5342297154685e-23	0.206203282106343	0.189	0.305	5.27297176897532e-19	Low
NFKBIB	2.5878807170438e-23	1.39947515489339	0.27	0.233	5.38460340795303e-19	Low
HMGA1	2.89631788896232e-23	0.077428665244988	0.172	0.273	6.0263686315639e-19	Low
RBBP6	4.02877434060519e-23	0.782018668631815	0.37	0.361	8.38267077049722e-19	Low
LAMP1	4.43807344325079e-23	0.790234312737895	0.365	0.35	9.23429941337191e-19	Low
SP110	4.55181741022153e-23	0.00466469588183124	0.253	0.384	9.47096648544794e-19	Low
ZFP36L1	8.04795098506209e-23	0.586401388874936	0.512	0.499	1.67453716146187e-18	Low
MMP24OS	8.46932809762023e-23	0.0517335984139342	0.237	0.365	1.76221309727184e-18	Low
STAT3	1.05397161975099e-22	0.719108997101738	0.45	0.451	2.19299874921588e-18	Low
PSMC4	1.18838491851217e-22	0.0828480583281549	0.192	0.305	2.47267249994826e-18	Low
NUDC	1.30911675176257e-22	1.01442155993008	0.367	0.363	2.72387922539239e-18	Low
SS18L2	2.04240152584525e-22	1.19198176625748	0.273	0.237	4.24962485482622e-18	Low
DUSP1	2.74518287124155e-22	0.0624989000918568	0.917	0.796	5.7119020001923e-18	Low
BPTF	2.83241912048542e-22	1.16116844873977	0.29	0.255	5.89341446399402e-18	Low
CORO7	2.85362457888845e-22	0.0392821467217177	0.163	0.257	5.93753666129319e-18	Low
PLEKHB2	3.83629393017671e-22	0.0100798787481827	0.197	0.304	7.98217678051868e-18	Low
RTF2	4.39945008376826e-22	0.128220940467213	0.187	0.296	9.15393578929661e-18	Low
YTHDC1	5.56204225046547e-22	1.06901546991354	0.351	0.341	1.15729413105435e-17	Low
RNF114	8.72239210443267e-22	0.142653808394308	0.222	0.348	1.81486812516931e-17	Low
NUCB1	1.34702870301818e-21	0.0491193333041343	0.254	0.396	2.80276262236993e-17	Low
TANK	1.51905433615474e-21	0.0520258070643885	0.268	0.406	3.16069635723717e-17	Low
YME1L1	2.50890378415885e-21	0.826158077365057	0.42	0.419	5.22027610369932e-17	Low
BFAR	2.61815605412509e-21	0.241575989763265	0.165	0.262	5.44759730181808e-17	Low
RBPJ	4.53266642273922e-21	0.367831780463215	0.206	0.321	9.43111902579349e-17	Low
AUP1	5.03019242842893e-21	0.148059140639733	0.255	0.398	1.04663213858321e-16	Low
KPNA2	8.85013974154249e-21	1.24089339953499	0.264	0.226	1.84144857602274e-16	Low
RPL22L1	9.24234623442957e-21	0.539868954192601	0.559	0.627	1.92305498099776e-16	Low
SELENOH	1.44646670847998e-20	0.0243469622174045	0.281	0.431	3.00966328033429e-16	Low
SOD1	1.64405070076183e-20	0.597252106833067	0.603	0.646	3.42077629307513e-16	Low
FKBP4	2.45493038983711e-20	1.24792987919592	0.26	0.216	5.10797366213408e-16	Low
CHST11	2.64648825788195e-20	1.28285655467903	0.264	0.233	5.50654811817497e-16	Low
XRN2	3.45375751004701e-20	0.0721576816182973	0.207	0.319	7.1862332511548e-16	Low
SLC25A3	4.08252433626766e-20	0.316499267321166	0.646	0.674	8.49450838647211e-16	Low
NAPA	4.42260018703862e-20	0.0820929698356377	0.271	0.413	9.20210420917125e-16	Low
ARID5A	4.98963730043913e-20	1.1205862151869	0.32	0.303	1.03819383310237e-15	Low
NUFIP2	9.38099398500124e-20	0.846780278339726	0.398	0.406	1.95190341845921e-15	Low
TUBA1B	1.23511251320798e-19	0.188189732240093	0.686	0.704	2.56989860623184e-15	Low
TOB1	1.25226764939615e-19	1.17175255256226	0.318	0.298	2.60559329809856e-15	Low
NDUFA6	1.26233531773462e-19	0.0274038930737331	0.311	0.474	2.62654109561041e-15	Low
EDF1	1.36929307732109e-19	0.28542745065057	0.643	0.74	2.84908810598198e-15	Low
HERPUD2	1.65013297603707e-19	1.19494939609132	0.257	0.222	3.43343168324034e-15	Low
C19orf24	2.02444717188479e-19	0.0672065393331929	0.169	0.263	4.21226723054068e-15	Low
BCL3	2.22354837457257e-19	0.22068988616017	0.191	0.292	4.62653710297314e-15	Low
IQGAP1	2.38920526387135e-19	0.484974384590355	0.538	0.568	4.97121939253712e-15	Low
NOP53	2.59411559739316e-19	0.522325026681538	0.539	0.614	5.39757632349595e-15	Low
CLIC1	3.00135719793899e-19	0.196826559881203	0.784	0.761	6.24492392175165e-15	Low
SEPT9	3.34588221050936e-19	0.01375478005671	0.283	0.412	6.96177711540683e-15	Low
HSPA9	3.75726784222111e-19	0.952332550368645	0.351	0.348	7.81774719930947e-15	Low
SMARCA2	3.97918345389763e-19	1.26355942501462	0.25	0.214	8.2794870125248e-15	Low
MTCH1	7.41542652409507e-19	0.00776907367202223	0.247	0.369	1.54292779686846e-14	Low
SURF4	8.15513319943766e-19	1.29895369512051	0.279	0.258	1.69683856480699e-14	Low
IAH1	8.24161793998408e-19	0.0670759729432536	0.176	0.271	1.71483344477249e-14	Low
BAG1	1.06745397739223e-18	0.124482074065302	0.243	0.373	2.22105149076002e-14	Low
FMNL1	1.14358570676005e-18	0.706019146768282	0.465	0.491	2.37945878005564e-14	Low
GRK6	1.27850240172474e-18	0.272567117667166	0.17	0.261	2.66017994726866e-14	Low
COX4I1	1.55161671437518e-18	0.121332245323305	0.829	0.808	3.22844889760045e-14	Low
NDUFA3	1.99744229333341e-18	0.00464880470927084	0.324	0.493	4.15607817973882e-14	Low
FAM49B	2.65698620677395e-18	0.619537707271933	0.405	0.406	5.52839120043456e-14	Low
BIRC3	2.75386559062979e-18	0.0239428652871136	0.316	0.452	5.7299681344234e-14	Low
ROMO1	2.86760600602149e-18	0.0502165035250894	0.289	0.437	5.96662781672892e-14	Low
BAZ1A	4.7743883836576e-18	0.916787046655874	0.375	0.375	9.93406990987636e-14	Low
SYF2	6.30125031305018e-18	0.657545932078875	0.455	0.488	1.31110115263635e-13	Low
GHITM	7.89115621224694e-18	0.00637968543704698	0.322	0.483	1.64191287308222e-13	Low
PA2G4	9.15131846119423e-18	0.889542806615663	0.319	0.305	1.90411483222068e-13	Low
ATM	9.26618422828942e-18	1.00076579174488	0.272	0.239	1.92801495238018e-13	Low
MAGOH	1.29195474475301e-17	0.841896130055565	0.354	0.362	2.68817023740759e-13	Low
DNAJB14	1.33292108885404e-17	1.21667251012045	0.26	0.233	2.7734089095786e-13	Low
PFDN2	1.39828126959784e-17	0.0268591863419638	0.285	0.425	2.90940383765223e-13	Low
CHD2	1.50330251863796e-17	0.937319394811326	0.351	0.349	3.12792155053e-13	Low
CNBP	1.59798321974708e-17	0.44749355363646	0.554	0.633	3.32492368532774e-13	Low
SRP72	1.77983542726628e-17	0.126789707168741	0.228	0.345	3.70330357351294e-13	Low
TNFRSF14	2.49859358887112e-17	0.112081027040776	0.3	0.446	5.19882368036415e-13	Low
PHIP	2.50483092703525e-17	0.0952521782466026	0.209	0.311	5.21180170988224e-13	Low
AC007952.4	2.75641769301325e-17	0.263173968589609	0.198	0.297	5.73527829385268e-13	Low
ZFAS1	3.59700407415824e-17	0.31545781763078	0.631	0.624	7.48428637710105e-13	Low
SH3KBP1	3.92605114005537e-17	1.01159095437931	0.319	0.309	8.16893460711322e-13	Low
ARIH1	4.92961907209189e-17	1.04526658398326	0.29	0.269	1.02570584033016e-12	Low
ZFAND2A	5.91832572325301e-17	0.675794482897016	0.363	0.347	1.23142603323725e-12	Low
MRPS6	6.86874297004528e-17	1.01271714317751	0.342	0.332	1.42917934977732e-12	Low
RARA	8.34063906917804e-17	0.222402036809554	0.169	0.254	1.73543677112387e-12	Low
HSPA1A	8.61703922594996e-17	1.33869202403796	0.666	0.742	1.79294735174341e-12	Low
TUFM	9.75842815423741e-17	0.209702381954271	0.284	0.439	2.03043614605218e-12	Low
ARF5	1.06182151783506e-16	0.268327169442314	0.17	0.26	2.20933203215941e-12	Low
CCT3	1.59689257615065e-16	0.873790826375975	0.307	0.292	3.32265438319665e-12	Low
STIP1	1.74359674078278e-16	1.18641545995925	0.276	0.254	3.62790173854674e-12	Low
LUC7L3	1.87020271667306e-16	0.970128618099822	0.275	0.249	3.89133079258163e-12	Low
GNB1	2.18229292874303e-16	0.0706014184584856	0.285	0.42	4.54069689683562e-12	Low
BDP1	2.3332414329604e-16	1.2225233210977	0.262	0.236	4.8547754495607e-12	Low
EMC3	2.46318192151857e-16	0.269939622540932	0.207	0.316	5.12514262410368e-12	Low
TMED2	2.62519662300522e-16	0.177413792425099	0.252	0.383	5.46224661348696e-12	Low
HIF1A	2.91170170913643e-16	0.0352577997013076	0.213	0.313	6.05837774620017e-12	Low
SUMO1	3.23591343747408e-16	0.723854600133097	0.395	0.42	6.73296508935231e-12	Low
MYL12B	3.33997821552086e-16	0.18016909993412	0.734	0.683	6.94949267303425e-12	Low
RWDD1	3.39905046444114e-16	0.805499682371218	0.406	0.439	7.07240430136268e-12	Low
SSNA1	3.63726544524719e-16	0.284045093744113	0.242	0.368	7.56805821192582e-12	Low
AP3S1	5.08838401260526e-16	0.201269220275918	0.226	0.344	1.05874006150278e-11	Low
FIBP	5.47411259739469e-16	0.132054274204304	0.169	0.254	1.13899860813991e-11	Low
UBA52	5.9223769626296e-16	0.119791308815218	0.957	0.875	1.23226897461434e-11	Low
IMP3	7.01760332380118e-16	0.944903058877508	0.263	0.239	1.46015272358331e-11	Low
ELF2	8.24650934977227e-16	0.271749143665109	0.21	0.313	1.71585120040712e-11	Low
TXNL1	1.27622915614133e-15	0.0460723036950937	0.233	0.348	2.65545000518326e-11	Low
RBM22	1.47840040981529e-15	1.18989390252391	0.262	0.242	3.07610773270268e-11	Low
YTHDF2	1.61501675556786e-15	1.18758512832595	0.267	0.249	3.36036536331006e-11	Low
SEPT6	2.09214664764757e-15	0.84090823391936	0.362	0.366	4.3531295297603e-11	Low
ITGB2	2.38305051370994e-15	0.350843592442561	0.609	0.585	4.95841320387628e-11	Low
AIP	2.59116506117512e-15	0.284606702015992	0.192	0.289	5.39143714278708e-11	Low
MZT2A	2.93777554397728e-15	0.757903383615951	0.329	0.323	6.11262957435353e-11	Low
SDF2L1	3.14651214038141e-15	8.41066482579617e-05	0.258	0.374	6.54694781049159e-11	Low
NCOR1	4.19248140980258e-15	0.976048039707493	0.316	0.312	8.72329606937624e-11	Low
AC016831.1	4.24943584140063e-15	0.194475294566364	0.176	0.262	8.84180115520229e-11	Low
ANKRD13D	4.45515711099328e-15	1.02155591540969	0.304	0.288	9.26984540084371e-11	Low
TXNL4A	4.56057859322857e-15	0.151009110468918	0.274	0.413	9.48919587893068e-11	Low
TMEM165	5.12535065344484e-15	0.283696210639521	0.22	0.326	1.06643171046227e-10	Low
TPI1	5.602854002128e-15	0.179603962449326	0.659	0.7	1.16578583222277e-10	Low
ACBD3	5.92597280909196e-15	0.494184620835157	0.166	0.253	1.23301716238777e-10	Low
PPP1R18	7.00464943127363e-15	0.942678953471874	0.277	0.256	1.4574574071651e-10	Low
RPL17	7.18114745259061e-15	0.864872761155289	0.382	0.415	1.49418135046053e-10	Low
STK24	8.62736936058672e-15	0.260834518427077	0.178	0.265	1.79509674285728e-10	Low
PSMC3	9.91920978534212e-15	0.281711475433341	0.188	0.283	2.06388998003613e-10	Low
LMAN2	1.08112116333071e-14	0.0755862820697569	0.324	0.489	2.24948880454222e-10	Low
MDH2	1.1100014690344e-14	0.00940558199275603	0.31	0.457	2.30958005661988e-10	Low
ARHGAP30	1.15812087961767e-14	0.197575827002954	0.181	0.266	2.40970211422049e-10	Low
LMO4	1.90119327014062e-14	1.15224401209712	0.27	0.253	3.95581283718159e-10	Low
NAA10	2.11453944252609e-14	0.263121087518496	0.194	0.289	4.39972221806403e-10	Low
TMEM9B	2.7116945773631e-14	0.281749902171841	0.197	0.295	5.6422229071194e-10	Low
ARL4A	3.15801197160318e-14	0.590624556748888	0.427	0.425	6.57087550931474e-10	Low
EIF5A	3.54957399227481e-14	0.569668217732484	0.532	0.612	7.38559860572621e-10	Low
OGA	3.56254008253089e-14	0.988049463045296	0.294	0.279	7.41257714972203e-10	Low
STRAP	3.83612551041313e-14	0.956864685218968	0.298	0.291	7.98182634951659e-10	Low
SUMO3	4.91227403883523e-14	0.18572904991526	0.226	0.335	1.02209685926045e-09	Low
SRP9	5.34666257958352e-14	0.10285885177049	0.226	0.333	1.11248008293394e-09	Low
TNRC6B	7.22728452986911e-14	1.01096616016393	0.308	0.303	1.50378109212987e-09	Low
PLEKHO1	7.26339893445446e-14	0.00369200101093153	0.202	0.289	1.51129541629194e-09	Low
RBM3	7.70944273649222e-14	0.330046552750782	0.615	0.646	1.60410375018194e-09	Low
NEU1	8.07332558337047e-14	0.770713238863165	0.423	0.45	1.67981685413189e-09	Low
ODC1	9.19261070029557e-14	0.858585302261188	0.371	0.382	1.9127065084105e-09	Low
MDH1	9.68318702251274e-14	0.0645653691081275	0.182	0.27	2.01478072377422e-09	Low
TRABD	9.96337089523387e-14	0.279970007142471	0.232	0.344	2.07307858217131e-09	Low
SAP30BP	1.15384495726426e-13	0.431011266842911	0.174	0.261	2.40080520257974e-09	Low
SMCHD1	1.3570758187112e-13	0.480231413244667	0.452	0.488	2.82366765599239e-09	Low
APEX1	1.46215463586655e-13	0.0252217128713229	0.176	0.257	3.04230515084753e-09	Low
DNAJC3	1.46694034239819e-13	0.335393739488995	0.225	0.335	3.05226277042792e-09	Low
TXNDC17	2.18945004452508e-13	0.119924607730525	0.198	0.292	4.55558870764333e-09	Low
NFIL3	2.33069179977515e-13	1.19489128240171	0.296	0.294	4.84947042779216e-09	Low
UBXN4	2.64410552279342e-13	0.124251447366901	0.316	0.466	5.50159036127627e-09	Low
BCAP31	2.71547914953299e-13	0.0115781417222845	0.3	0.438	5.65009746643329e-09	Low
GTF3A	2.86931307985801e-13	0.65682942993327	0.404	0.447	5.97017972526057e-09	Low
SLU7	2.89960524972354e-13	0.356109164832433	0.174	0.257	6.03320864309977e-09	Low
CDC42EP3	3.33495438161254e-13	0.0719112429551938	0.265	0.364	6.93903958182122e-09	Low
ATRX	3.45104182818112e-13	0.898419296582922	0.328	0.329	7.18058273189646e-09	Low
SRA1	3.88213222505735e-13	0.339589811290987	0.22	0.329	8.07755252067683e-09	Low
GTF2A2	4.67579891948172e-13	0.0960445307733034	0.21	0.308	9.72893481176562e-09	Low
PTGES3	5.436661427439e-13	0.433678099745839	0.59	0.655	1.13120614320723e-08	Low
SAR1B	6.16247267431399e-13	0.386620704984076	0.184	0.274	1.28222568934451e-08	Low
USP15	6.90146299359638e-13	0.790090055343397	0.382	0.406	1.4359874050776e-08	Low
FAM204A	7.23717636607897e-13	0.315012981720412	0.184	0.271	1.50583928649005e-08	Low
NHP2	7.56816450523209e-13	0.250230692573326	0.176	0.258	1.57470798860364e-08	Low
PPP1CC	8.23765252651934e-13	0.326325625145074	0.228	0.338	1.71400836119288e-08	Low
FAAP20	9.77332653419996e-13	0.264524365474554	0.195	0.286	2.03353605197099e-08	Low
GLIPR1	1.00603713218358e-12	0.083570301224893	0.292	0.415	2.09326146093438e-08	Low
CHMP1B	1.05981300633515e-12	0.294058973678708	0.512	0.497	2.20515292228155e-08	Low
PKN1	1.16048184757096e-12	0.188268686134624	0.27	0.385	2.41461458024089e-08	Low
NKTR	1.35326084762568e-12	0.683629162966859	0.41	0.438	2.81572984565474e-08	Low
SAFB2	1.46955012392498e-12	1.21673608977741	0.266	0.256	3.0576929428507e-08	Low
CDC37	1.50041227143071e-12	0.726296260427288	0.397	0.435	3.12190781316588e-08	Low
RPL4	1.57327737716226e-12	0.136658042570372	0.799	0.804	3.27351823866151e-08	Low
MRPS15	1.75347037160065e-12	0.145499053204381	0.178	0.261	3.64844580218947e-08	Low
CTDNEP1	2.00258092856885e-12	0.191516388632925	0.251	0.368	4.16677013807321e-08	Low
MIER1	2.01579203008443e-12	1.07939751928405	0.267	0.256	4.19425847699667e-08	Low
CHD9	2.03198894375906e-12	0.379050213410007	0.185	0.271	4.22795939527948e-08	Low
PPP1R7	2.74682736733812e-12	0.310383842906258	0.182	0.268	5.71532370322043e-08	Low
SELENOF	2.80646832058139e-12	0.107641475083588	0.266	0.392	5.8394186346337e-08	Low
KLF13	3.34939663167613e-12	1.08399962183469	0.322	0.338	6.96908957152852e-08	Low
DYNLRB1	3.72765692489518e-12	0.0985155673822924	0.312	0.455	7.75613576362939e-08	Low
SPAG9	3.98602612094423e-12	0.215733607888736	0.224	0.321	8.29372454984867e-08	Low
STK10	4.12199729910118e-12	0.184935276970825	0.21	0.298	8.57663978023983e-08	Low
MT-CO2	4.38761743430111e-12	0.104619564438948	0.997	0.949	9.12931559555032e-08	Low
TMF1	5.19565783491366e-12	1.13240066648212	0.295	0.296	1.08106052571048e-07	Low
NUCKS1	5.41734803366615e-12	0.627967268369003	0.365	0.384	1.12718760536492e-07	Low
CHMP4A	5.51027429558633e-12	0.837286276991858	0.323	0.331	1.14652277268265e-07	Low
PSMA3-AS1	5.84887031001823e-12	0.98129977412674	0.28	0.269	1.21697444540549e-07	Low
ANXA7	6.47765557031745e-12	0.163837705832598	0.173	0.251	1.34780579451595e-07	Low
PLIN2	6.49932685890886e-12	0.96244301619724	0.316	0.305	1.35231493953317e-07	Low
GCC2	7.41544528402012e-12	0.94234421006711	0.333	0.344	1.54293170024607e-07	Low
FKBP5	7.82035455241356e-12	0.824653549116621	0.287	0.272	1.62718117172069e-07	Low
MPC2	7.84760290638688e-12	0.13339860888244	0.324	0.322	1.63285073673192e-07	Low
MEF2D	7.91486528862451e-12	0.346554408476554	0.179	0.259	1.6468460206041e-07	Low
TMOD3	8.36782874900715e-12	0.245063641303912	0.187	0.268	1.74109412780592e-07	Low
PPIB	8.56316310567559e-12	0.0617807041576544	0.651	0.723	1.78173734739792e-07	Low
INSIG1	8.83330429699281e-12	0.0975181313298366	0.239	0.33	1.83794562507529e-07	Low
FAM50A	9.17056446767086e-12	0.267253406075961	0.204	0.296	1.90811934878828e-07	Low
CCDC59	9.57756920971726e-12	0.949028271503243	0.32	0.33	1.99280482546587e-07	Low
SMARCA5	9.84193006623514e-12	0.900898990534151	0.298	0.296	2.04781038888155e-07	Low
SERINC3	1.0123266465402e-11	0.288795236594454	0.179	0.26	2.10634805345618e-07	Low
PPP1R12A	1.0598397859745e-11	0.923064278461891	0.293	0.291	2.20520864267715e-07	Low
RSL24D1	1.13372994630751e-11	0.616757941556465	0.445	0.506	2.35895189928204e-07	Low
RIOK3	1.36288210989181e-11	0.248455130932288	0.255	0.365	2.83574880605189e-07	Low
CLTB	1.50497083240095e-11	0.188777563163799	0.244	0.351	3.13139281097666e-07	Low
FAM118A	1.51824819143998e-11	0.3516214832123	0.192	0.276	3.15901901192916e-07	Low
EIF4B	1.54843467161890e-11	0.142321715681675	0.339	0.491	3.22182802123746e-07	Low
DDX18	1.64974443155327e-11	0.303932384626408	0.255	0.367	3.43262323873288e-07	Low
NR1H2	1.73875554604503e-11	0.416072865986527	0.21	0.308	3.6178286646559e-07	Low
VDAC2	2.04537747157286e-11	0.0115359944584885	0.394	0.554	4.25581690510164e-07	Low
MECP2	2.11808526620025e-11	1.03153023130445	0.258	0.246	4.40710001338287e-07	Low
YY1	2.15193524073355e-11	0.829714098586181	0.363	0.394	4.47753165539429e-07	Low
C19orf53	2.76057433309571e-11	0.463183889661588	0.459	0.533	5.74392701487224e-07	Low
SYNCRIP	2.76985290049152e-11	0.245959215188637	0.186	0.265	5.76323293005271e-07	Low
EIF4A1	2.78586773647972e-11	0.554868003922835	0.444	0.485	5.79655499929336e-07	Low
SEPT2	2.95708045603492e-11	0.320622992896937	0.21	0.304	6.15279730487186e-07	Low
NOP56	2.96772683300236e-11	0.965381476685442	0.287	0.283	6.17494922142801e-07	Low
SAT2	3.79036048577219e-11	0.259116629861037	0.248	0.361	7.88660306274619e-07	Low
MPHOSPH8	4.02305505299374e-11	0.935178496669157	0.316	0.324	8.37077064876408e-07	Low
RAD23A	4.08031129870142e-11	0.2594363899029	0.241	0.347	8.48990371920805e-07	Low
NFKBID	4.67628004324757e-11	1.04968712303832	0.282	0.271	9.72993588598523e-07	Low
DYNC1H1	5.03570595811710e-11	0.832454248754706	0.308	0.306	1.04777933870543e-06	Low
ADAM10	5.07319356068557e-11	0.18494371553271	0.191	0.268	1.05557938417185e-06	Low
GTF3C6	5.22407597411083e-11	0.0930644426225709	0.203	0.291	1.08697348793324e-06	Low
TNIP1	5.54811190715699e-11	0.275073700201231	0.208	0.295	1.15439564452215e-06	Low
UBXN1	5.83619014023582e-11	0.397865410388733	0.517	0.568	1.21433608247887e-06	Low
DEDD2	5.87451582216709e-11	1.04756	0.335	0.355	1.22231050711831e-06	Low
CD47	6.16330555180985e-11	0.153229399427655	0.312	0.44	1.28239898616507e-06	Low
EIF3M	6.33187975285985e-11	0.129176627447883	0.289	0.412	1.31747422017755e-06	Low
FDX1	6.41208706883161e-11	0.277359688604079	0.217	0.313	1.33416295641179e-06	Low
ANKRD11	6.52932508028479e-11	0.553783237965133	0.409	0.434	1.35855666945486e-06	Low
METTL9	6.59512078802725e-11	1.06906756202209	0.273	0.273	1.37224678236483e-06	Low
RPS17	7.41881882201461e-11	0.338370306924129	0.242	0.353	1.54363363229658e-06	Low
ARPC2	9.04140967987152e-11	0.0902085151435958	0.833	0.746	1.88124611209087e-06	Low
HEBP2	9.90964778244014e-11	0.199644705943201	0.206	0.295	2.06190041409232e-06	Low
MT-ND1	1.13815161029803e-10	0.0947805594939499	0.965	0.875	2.36815205554711e-06	Low
PRNP	1.25426843713727e-10	0.729527865281941	0.289	0.283	2.60975633715153e-06	Low
TMED9	1.3060125328741e-10	0.060633689617315	0.311	0.451	2.71742027715113e-06	Low
C1QBP	1.3520762550266e-10	0.021347186586767	0.203	0.286	2.81326506383384e-06	Low
SMDT1	1.44026517049678e-10	0.0804116610864395	0.391	0.56	2.99675974025265e-06	Low
PNPLA8	1.79105291917404e-10	0.279343949958772	0.287	0.404	3.72664380892543e-06	Low
ARL6IP5	2.04608721595315e-10	0.321528377708043	0.551	0.581	4.25729367023371e-06	Low
UGP2	2.32438116359996e-10	0.949234364370324	0.252	0.237	4.83633988710244e-06	Low
SIVA1	2.79810467840619e-10	0.21425947378843	0.265	0.383	5.82201640435977e-06	Low
SF3B1	3.05185236013009e-10	0.571589679792221	0.416	0.458	6.34998920572267e-06	Low
MARCKSL1	3.12557259923187e-10	0.276563498958669	0.444	0.462	6.50337890722174e-06	Low
ARL6IP1	3.36021980270176e-10	0.679213648198538	0.353	0.369	6.99160934348155e-06	Low
VDAC1	3.57667866012899e-10	0.0974055561645381	0.296	0.416	7.4419952881304e-06	Low
RBCK1	3.68061956199764e-10	0.168814187900415	0.211	0.299	7.6582651226485e-06	Low
H1FX	4.16883225854752e-10	0.577419653591699	0.575	0.642	8.67408928035983e-06	Low
CCT2	4.23281663717515e-10	0.938259906946498	0.255	0.246	8.80722157697034e-06	Low
PRDX6	4.78154755041213e-10	0.336508610660986	0.431	0.48	9.94896598814251e-06	Low
CD46	5.25063019673314e-10	0.261228557599842	0.219	0.311	1.09249862503427e-05	Low
TMEM160	5.79334628706696e-10	0.241687066215204	0.212	0.303	1.20542156195002e-05	Low
RTF1	6.01104248449294e-10	1.06683113234795	0.276	0.277	1.25071760974844e-05	Low
CAMLG	6.24020938048697e-10	0.856583370684535	0.271	0.265	1.29840036579792e-05	Low
POLR2E	6.66932832402775e-10	0.184808868023259	0.263	0.374	1.38768714438045e-05	Low
ARID5B	7.25533388785407e-10	0.602212061246156	0.29	0.414	1.5096173220458e-05	Low
OCIAD1	8.65467881309238e-10	0.164974870935941	0.254	0.365	1.80077902064013e-05	Low
UPP1	8.65538996211733e-10	0.754788017199556	0.343	0.357	1.80092698941775e-05	Low
EID1	8.70772734401222e-10	0.602566410620415	0.388	0.43	1.81181682846862e-05	Low
PSMA2	9.4536336452245e-10	0.234243035732155	0.217	0.31	1.96701755256186e-05	Low
MZT2B	1.01852667662531e-09	0.330751351952002	0.5	0.596	2.11924845605428e-05	Low
EEF2	1.17614532767046e-09	0.196537921654639	0.697	0.745	2.44720558328392e-05	Low
ARID1B	1.63266498135943e-09	0.843446599976414	0.311	0.316	3.39708602671456e-05	Low
JTB	1.63935420447517e-09	0.491061439718935	0.458	0.541	3.41100429325148e-05	Low
PSMB6	1.8342870070888e-09	0.0481980365531434	0.342	0.493	3.81660097564966e-05	Low
PAIP2	2.12328922589299e-09	0.524159316698099	0.448	0.519	4.41792789231553e-05	Low
C8orf59	2.29909366555298e-09	0.238617382462224	0.314	0.456	4.78372418991608e-05	Low
GADD45GIP1	2.3640712469187e-09	0.177609760251845	0.239	0.339	4.91892304346373e-05	Low
IK	2.42549982745229e-09	0.820254820155863	0.311	0.324	5.04673749097999e-05	Low
TBCB	2.65575051712425e-09	0.147524934653302	0.273	0.378	5.52582010098044e-05	Low
LSM4	2.71643636304296e-09	0.223696123478181	0.226	0.317	5.65208914058349e-05	Low
BRD4	2.92359281199501e-09	0.275446524104299	0.276	0.389	6.08311956391802e-05	Low
UFC1	3.0104570958821e-09	0.534776780955868	0.411	0.475	6.26385807940189e-05	Low
EIF3F	3.17932287494674e-09	0.283232611059645	0.572	0.626	6.61521710590167e-05	Low
PRDM1	3.45055236220023e-09	0.821402896293728	0.257	0.244	7.17956430003002e-05	Low
SSU72	4.16503036262671e-09	0.156080656221704	0.283	0.401	8.6661786755174e-05	Low
DAZAP2	4.18018596987943e-09	0.340892326357987	0.518	0.552	8.69771294752813e-05	Low
COMMD7	5.97083351359008e-09	0.851088296838748	0.253	0.246	0.000124235132917269	Low
SMAP2	6.16520244451756e-09	0.465991557232311	0.554	0.648	0.000128279367263077	Low
CDKN2D	6.62860881041589e-09	0.753516110078407	0.361	0.378	0.000137921463518323	Low
SPN	6.77715922674347e-09	0.191485620957274	0.232	0.312	0.000141012352030851	Low
SCAF11	7.78789816268882e-09	0.735927120769621	0.359	0.385	0.000162042797071066	Low
KPNB1	8.19721564437876e-09	0.233311841763509	0.226	0.316	0.000170559465912589	Low
NORAD	8.44099718629352e-09	0.295847461827408	0.201	0.281	0.000175631828455209	Low
NDUFB2	8.47957882231017e-09	0.248298601714739	0.534	0.619	0.000176434596555808	Low
DOCK8	9.54189754424646e-09	0.22758132355816	0.233	0.32	0.000198538262203136	Low
GSPT1	1.00714125724679e-08	1.18101688107059	0.289	0.303	0.000209555881395339	Low
DUT	1.01499172159612e-08	0.249181666460087	0.187	0.261	0.000211189327512505	Low
UQCRFS1	1.08556728601256e-08	0.139351731351234	0.303	0.425	0.000225873985200633	Low
SPPL2A	1.19135182363508e-08	0.846612058720768	0.25	0.244	0.000247884573943751	Low
CASP4	1.3997752050135e-08	0.683378068570166	0.324	0.344	0.000291251226907159	Low
TCP1	1.48839751983766e-08	0.774618476268394	0.328	0.346	0.000309690871952623	Low
ARF1	1.54379297401288e-08	0.279357264208041	0.564	0.664	0.000321217004102859	Low
TMEM50A	1.63808441485908e-08	0.477892703601566	0.435	0.506	0.000340836224199729	Low
ILF2	1.73027530305171e-08	0.701795129293113	0.331	0.358	0.00036001838230597	Low
FNBP4	1.73092228100578e-08	0.805632115288767	0.293	0.298	0.000360152999008874	Low
PPP1CB	2.16412167572719e-08	0.469460839017174	0.466	0.504	0.000450288797068556	Low
METTL26	2.18355981003619e-08	0.230894891072295	0.212	0.295	0.00045433328967423	Low
RPL27A	2.53833075921704e-08	0.103900828808715	0.789	0.821	0.00052815048107029	Low
POLR2J3.1	2.98909749839504e-08	0.89918898151158	0.279	0.278	0.000621941516491057	Low
CCDC69	3.41070116858815e-08	0.402393289864298	0.191	0.265	0.000709664592148136	Low
TMEM230	3.5444870360317e-08	0.0851778988701535	0.319	0.456	0.000737501417587116	Low
CAPN2	3.93503477276554e-08	0.482096453420977	0.187	0.261	0.000818762685169327	Low
ANP32B	3.9425740307661e-08	0.0190551586715543	0.432	0.578	0.000820331378581503	Low
WAC	3.97284256494812e-08	0.205125008886913	0.29	0.399	0.000826629352488755	Low
GNA13	4.06429175622274e-08	0.291985835776448	0.207	0.285	0.000845657185717266	Low
TOMM20	5.25082782996357e-08	0.458467576778197	0.461	0.539	0.00109253974658052	Low
CCNDBP1	5.66003479945525e-08	0.337311189333505	0.201	0.279	0.00117768344072265	Low
EIF5B	5.75909694275375e-08	0.318193814693414	0.246	0.341	0.00119829530087877	Low
ATF3	6.97797833132952e-08	0.151198199727359	0.435	0.563	0.00145190795139973	Low
DNAJC7	8.81221970449813e-08	0.337314183926052	0.274	0.383	0.00183355855391493	Low
CSDE1	9.51154313750355e-08	0.0866603067494925	0.367	0.515	0.00197906678062036	Low
AC016831.5	1.26625886837014e-07	0.717157228323314	0.328	0.346	0.00263470482741776	Low
LIMD2	1.47421116541591e-07	0.3340518445941	0.522	0.549	0.00306739117188089	Low
TMEM259	2.28424289723167e-07	0.831157248777085	0.323	0.351	0.00475282419626994	Low
PPP1R15B	2.37320956019666e-07	0.85551086852998	0.318	0.338	0.00493793713190119	Low
TCEA1	2.37985553980064e-07	0.251823470026394	0.275	0.384	0.00495176542166318	Low
RIN3	2.40795183002887e-07	0.185713769266233	0.232	0.309	0.00501022537274107	Low
KRAS	2.55715712350779e-07	0.321789629569641	0.226	0.308	0.00532067682688266	Low
RAB11FIP1	2.55900498947169e-07	0.365599929449992	0.407	0.421	0.00532452168159375	Low
UTRN	2.61253598513293e-07	0.631892858921317	0.329	0.344	0.00543590362426608	Low
SSBP1	2.87958637780993e-07	0.117860210315753	0.254	0.349	0.00599155537630912	Low
PPP2CA	2.96695297112257e-07	0.828317425669745	0.335	0.375	0.00617333904701473	Low
SSH2	3.18780762928712e-07	0.423130541781855	0.219	0.301	0.0066328713342577	Low
DEK	3.28441659219275e-07	0.413126679986769	0.39	0.409	0.00683388560337546	Low
CCNI	3.34795445807856e-07	0.139291233788696	0.725	0.725	0.00696608884092406	Low
OTUB1	3.78004779104422e-07	0.492020593668578	0.207	0.289	0.00786514543882572	Low
RNF145	4.03208091987046e-07	0.375024877492872	0.184	0.252	0.00838955076997446	Low
UFD1	4.6442779326346e-07	0.373310157562722	0.196	0.271	0.00966334909443281	Low
ADAR	4.67257041841575e-07	0.753676688282526	0.308	0.326	0.00972221726959764	Low
HIST1H1C	5.19074372597848e-07	0.86889779942246	0.259	0.253	0.0108003804706434	Low
CKLF	5.73037712138167e-07	0.593784229546577	0.324	0.341	0.0119231956764588	Low
C11orf58	6.10944332381466e-07	0.508313890666201	0.437	0.511	0.0127119187238612	Low
COX14	6.18892178965975e-07	0.131752286096262	0.259	0.356	0.012877289567745	Low
EIF4G2	6.65971356660375e-07	0.341940885434819	0.51	0.583	0.0138568660180324	Low
ANKRD44	7.50432409420759e-07	0.898005066131787	0.269	0.275	0.0156142471428177	Low
GPSM3	7.55413450325847e-07	0.333049897298379	0.522	0.57	0.0157178876609299	Low
SNW1	8.21942294571725e-07	0.45606899994269	0.208	0.287	0.0171021533231539	Low
CD37	8.25825294908004e-07	0.0829780391927057	0.699	0.634	0.0171829469111508	Low
TNFAIP8	9.55186508716314e-07	0.205313263250016	0.197	0.26	0.0198745656868604	Low
CNN2	1.05837744631111e-06	0.359881096128471	0.244	0.33	0.0220216595253952	Low
TLN1	1.09190531572212e-06	0.490924863449661	0.382	0.407	0.0227192739042302	Low
MYO1F	1.09931016780285e-06	0.208493972694087	0.247	0.329	0.0228733466614739	Low
UBE2L6	1.10350884314808e-06	0.073425852738295	0.295	0.403	0.0229607084993822	Low
RANBP1	1.23200266006097e-06	0.225002424501975	0.22	0.3	0.0256342793478886	Low
ABCF1	1.24135909499013e-06	0.972225856411017	0.251	0.257	0.0258289586894595	Low
APH1A	1.43235064335546e-06	0.242262697413306	0.197	0.267	0.0298029198362971	Low
FUNDC2	1.53314405869765e-06	0.32810702666448	0.229	0.317	0.031900128429322	Low
DERL2	1.76503191822018e-06	0.468024704351403	0.192	0.265	0.0367250191224072	Low
RNF7	1.77502537391228e-06	0.578634328717721	0.405	0.468	0.0369329529549928	Low
ICAM3	1.93013987514138e-06	0.539089110272521	0.436	0.513	0.0401604203820667	Low
RAD21	2.12177250080378e-06	0.953851581567412	0.273	0.288	0.0441477204242242	Low
FXR1	2.25276249771742e-06	0.831666117227895	0.302	0.325	0.0468732292900064	Low
CST3	0	6.65420731152164	0.732	0.087	0	High
NPC2	0	3.01337431071903	0.769	0.206	0	High
MARCKS	0	6.69664761911811	0.566	0.011	0	High
AIF1	0	7.81584885674624	0.571	0.021	0	High
CD68	0	6.87513573020628	0.541	0.011	0	High
HLA-DRA	0	4.07424258139051	0.699	0.211	0	High
MS4A7	0	8.35638691194877	0.492	0.006	0	High
TYMP	0	2.49450272961381	0.719	0.234	0	High
SPI1	0	7.09055619231916	0.489	0.007	0	High
LYZ	0	7.38632744639847	0.492	0.01	0	High
CTSZ	0	2.64217044674489	0.646	0.164	0	High
FCGRT	0	5.11167645726194	0.515	0.033	0	High
PSAP	0	3.08688625341431	0.759	0.283	0	High
ANXA5	0	2.52635673147098	0.624	0.16	0	High
LST1	0	5.91834673061477	0.53	0.067	0	High
CTSB	0	4.49751800206473	0.52	0.062	0	High
SERPINA1	0	8.00274616499187	0.47	0.012	0	High
BASP1	0	3.51004566185729	0.502	0.048	0	High
RNASET2	0	2.18060711326247	0.699	0.246	0	High
CFD	0	7.53907443039622	0.455	0.009	0	High
PLAUR	0	5.06652670153259	0.508	0.067	0	High
CTSS	0	3.2449536257958	0.753	0.316	0	High
CHCHD10	0	1.80564	0.605	0.169	0	High
TIMP1	0	3.9276110857097	0.595	0.165	0	High
SOD2	0	3.6210388944369	0.597	0.173	0	High
BRI3	0	2.62233291024834	0.642	0.222	0	High
OTUD1	0	3.18879540762813	0.52	0.1	0	High
GRN	0	3.75268723028117	0.456	0.043	0	High
WARS	0	4.3388225405041	0.447	0.035	0	High
FGL2	0	2.53783983228801	0.507	0.098	0	High
ANXA2	0	1.9862771585954	0.573	0.164	0	High
CLEC7A	0	5.5533528696429	0.42	0.013	0	High
KLF4	0	3.60873203413887	0.466	0.061	0	High
CXCL16	0	5.46939893485392	0.42	0.015	0	High
LY96	0	4.77063043275438	0.415	0.015	0	High
LILRB2	0	7.24507229642074	0.399	0.003	0	High
MAFB	0	5.26120522365559	0.417	0.023	0	High
CYBB	0	6.45204492227068	0.398	0.005	0	High
BID	0	2.44238019509036	0.524	0.132	0	High
C5AR1	0	7.93549727785416	0.395	0.004	0	High
LGALS3	0	2.27500353199022	0.525	0.135	0	High
PILRA	0	7.01515268125627	0.394	0.005	0	High
POU2F2	0	3.26043695544985	0.446	0.059	0	High
FKBP2	0	1.63734816267475	0.564	0.183	0	High
SMIM25	0	7.74156962174658	0.383	0.003	0	High
THEMIS2	0	2.11171106665723	0.447	0.071	0	High
IL1B	0	7.67238929865376	0.397	0.022	0	High
FAM49A	0	2.28070428662695	0.455	0.081	0	High
IFI30	0	4.23251414050331	0.404	0.03	0	High
CFP	0	7.75340769277606	0.373	0.003	0	High
HSBP1	0	2.03512220355441	0.485	0.117	0	High
CSF1R	0	7.70468084664072	0.367	0.002	0	High
TIMP2	0	3.80547436228776	0.393	0.028	0	High
CXCL8	0	6.52607359703657	0.379	0.019	0	High
YBX3	0	1.33802004282543	0.484	0.124	0	High
PYCARD	0	2.08108517142241	0.534	0.175	0	High
ASAH1	0	2.26132167567112	0.586	0.229	0	High
SYNGR2	0	1.59967	0.488	0.136	0	High
LILRA5	0	8.39369909303426	0.35	0.001	0	High
HCK	0	6.99469994791151	0.35	0.002	0	High
SLC31A2	0	3.50078899648479	0.382	0.036	0	High
PECAM1	0	3.31474885318992	0.385	0.039	0	High
MEF2C	0	2.9785827659062	0.372	0.027	0	High
GSTO1	0	1.81889899789006	0.513	0.171	0	High
LRRC25	0	7.01116045470457	0.345	0.003	0	High
IFNGR2	0	3.55282575246556	0.369	0.027	0	High
TKT	0	2.10350850639733	0.575	0.235	0	High
STXBP2	0	2.57860928414885	0.488	0.148	0	High
FCN1	0	8.08795442917046	0.341	0.003	0	High
C19orf38	0	5.69880043484454	0.342	0.006	0	High
HLA-DQB1	0	2.82839676981293	0.504	0.168	0	High
RNH1	0	1.35997246156706	0.532	0.201	0	High
TALDO1	0	1.48983079831491	0.518	0.187	0	High
CSTB	0	2.13133235538042	0.621	0.294	0	High
AP1S2	0	2.14474195673501	0.427	0.101	0	High
SLC7A7	0	7.06255039815287	0.327	0.002	0	High
TCF7L2	0	3.9941	0.346	0.023	0	High
TNFAIP2	0	6.86688223008844	0.323	0.004	0	High
LYN	0	2.24360158080412	0.516	0.199	0	High
HLA-DPA1	0	2.85045069773957	0.735	0.42	0	High
PRDX4	0	2.96429429273365	0.382	0.067	0	High
TRIB1	0	2.72710098643559	0.36	0.045	0	High
CD86	0	6.4505431194053	0.317	0.003	0	High
NCF2	0	7.14525792495772	0.313	0.002	0	High
ATP2B1	0	1.59940577540179	0.549	0.239	0	High
SGK1	0	1.97440404548666	0.452	0.143	0	High
G0S2	0	6.61062409605337	0.321	0.012	0	High
TNFSF13B	0	3.7180380430029	0.337	0.028	0	High
PHACTR1	0	4.59299232211772	0.321	0.013	0	High
S100A9	0	5.46110085640664	0.311	0.004	0	High
HLA-DRB1	0	2.81613	0.7	0.394	0	High
HMOX1	0	3.48361523590551	0.361	0.059	0	High
SLC43A2	0	3.12274014350728	0.332	0.033	0	High
PELI1	0	1.69139341639424	0.413	0.114	0	High
MZB1	0	5.04006475898234	0.335	0.037	0	High
CPVL	0	7.43181327766682	0.301	0.004	0	High
IGSF6	0	5.6289867364729	0.307	0.01	0	High
CTSH	0	3.79172197028172	0.313	0.018	0	High
ADA2	0	2.47896669714244	0.335	0.042	0	High
CKB	0	3.93598718719812	0.313	0.021	0	High
RNF144B	0	6.02521814757476	0.296	0.005	0	High
HLA-DMA	0	2.28837307142776	0.411	0.12	0	High
LMO2	0	6.79258296311111	0.293	0.002	0	High
CDKN1C	0	2.15660171344046	0.384	0.095	0	High
HLA-DQA1	0	3.44146239396016	0.412	0.123	0	High
SLC2A6	0	4.15528401996894	0.301	0.015	0	High
CCDC88A	0	2.71032528998264	0.324	0.04	0	High
RNF130	0	1.87118698017842	0.394	0.112	0	High
BLVRB	0	2.40194770372809	0.391	0.109	0	High
ATG3	0	1.56511975291579	0.399	0.118	0	High
CTSL	0	5.58747098260095	0.288	0.008	0	High
RNF13	0	1.82259989002757	0.369	0.09	0	High
UNC119	0	1.72430958204363	0.37	0.092	0	High
MNDA	0	5.4254579723526	0.285	0.007	0	High
GRINA	0	2.01162	0.346	0.071	0	High
UNC93B1	0	2.0315226253183	0.328	0.054	0	High
PTPN6	0	1.63601382502949	0.399	0.125	0	High
HES4	0	1.71486342933541	0.444	0.172	0	High
C20orf27	0	2.56160324097725	0.32	0.048	0	High
JCHAIN	0	6.67644419132351	0.298	0.026	0	High
DERL3	0	5.5472736419654	0.282	0.01	0	High
ATP2B1-AS1	0	2.30959669773934	0.47	0.2	0	High
RRAS	0	2.67540628794289	0.313	0.046	0	High
S100A11	0	2.54251273198373	0.718	0.451	0	High
MPEG1	0	7.21759845401065	0.267	0.002	0	High
COTL1	0	2.83513165974734	0.587	0.322	0	High
ITGAX	0	1.67695151590073	0.364	0.1	0	High
SLC11A1	0	4.49740036420507	0.272	0.011	0	High
RAB32	0	4.43485136613651	0.277	0.016	0	High
NAMPT	0	2.27653777822174	0.599	0.343	0	High
CUX1	0	1.83929934651691	0.325	0.07	0	High
TBXAS1	0	2.17794096224093	0.31	0.055	0	High
LILRB1	0	3.31183471620514	0.275	0.02	0	High
NAGK	0	1.7887764906627	0.335	0.081	0	High
C9orf72	0	2.53055284536891	0.292	0.039	0	High
CSTA	0	8.13206321001229	0.252	0.001	0	High
RAB10	0	1.57845862543903	0.335	0.085	0	High
RAB31	0	5.17700759544713	0.254	0.006	0	High
TMEM14C	0	1.59166527120507	0.346	0.098	0	High
C1QA	0	9.33924585522632	0.25	0.004	0	High
SNX10	0	2.33548733280237	0.319	0.075	0	High
SNX18	0	2.32458794531704	0.293	0.05	0	High
SNN	0	2.8277547376136	0.271	0.029	0	High
MFSD12	0	2.20225008933676	0.285	0.043	0	High
SMCO4	0	3.59372048779784	0.257	0.017	0	High
RXRA	0	1.98389292687231	0.301	0.062	0	High
SH3BP2	0	1.84245657072226	0.301	0.07	0	High
IRAK3	0	2.95175166747546	0.261	0.032	0	High
ODF3B	0	1.46528867751915	0.293	0.064	0	High
MAPKAPK3	0	2.00290546671182	0.284	0.056	0	High
VPS35	0	1.5789345541282	0.304	0.076	0	High
NAAA	0	1.87780538220981	0.287	0.062	0	High
CD74	0	2.47584280411936	0.893	0.676	0	High
ARSA	0	1.3190096787134	0.275	0.064	0	High
PRCP	0	1.68011984834962	0.276	0.066	0	High
ACOT9	0	1.60313578810471	0.255	0.056	0	High
FTL	0	3.3091556316164	0.965	0.956	0	High
CDKN1A	8.24926120313778e-298	1.14961278634857	0.505	0.192	1.71642377853688e-293	High
PPT1	8.77133531622246e-298	1.96223550897936	0.303	0.085	1.82505173924641e-293	High
C1orf162	4.44379786565618e-293	1.75181217759564	0.472	0.193	9.24621021907081e-289	High
ATOX1	8.76677580515667e-291	1.42255480277382	0.459	0.16	1.82410304177895e-286	High
HDLBP	6.48644304298744e-289	1.28737535258267	0.316	0.089	1.3496342039544e-284	High
FGR	4.43159468108165e-288	1.48216192209915	0.359	0.116	9.22081905292658e-284	High
LAMP2	1.77833368191961e-285	1.30498923592856	0.302	0.082	3.70017889197013e-281	High
BACH1	8.78105148253371e-284	1.11948925751306	0.408	0.137	1.82707338197079e-279	High
SCPEP1	2.93950235168316e-281	1.36587098839768	0.275	0.072	6.11622254314716e-277	High
MGAT1	2.58226017309781e-280	1.09341054878724	0.505	0.191	5.37290874216461e-276	High
FKBP1A	6.90862429462e-277	1.41622087003275	0.544	0.243	1.43747745698158e-272	High
CORO1B	1.26994886741091e-274	1.08321398289251	0.356	0.111	2.64238260842187e-270	High
GDI2	2.20680040475095e-273	1.26862989468988	0.561	0.253	4.5916896021653e-269	High
AKR1A1	1.22105653747156e-270	1.24379589503616	0.369	0.117	2.54065233751707e-266	High
ADAM17	5.61431597300456e-265	1.22483803766368	0.295	0.085	1.16817072450306e-260	High
SAT1	3.22423460498256e-261	1.9966119801239	0.856	0.804	6.70866494258722e-257	High
PFKL	1.05392084553132e-260	1.30008808338093	0.293	0.085	2.19289310329701e-256	High
EHBP1L1	6.14018782036463e-260	1.1760540118377	0.319	0.097	1.27758887978327e-255	High
BCL2A1	1.10214901955914e-253	1.85070753963291	0.502	0.263	2.29324146499671e-249	High
MBD2	6.45548566176926e-253	1.06399255433087	0.358	0.118	1.34319290164433e-248	High
NDUFB5	1.54808234092995e-252	1.16894632837105	0.451	0.168	3.22109492677295e-248	High
OAS1	5.51478072666199e-250	1.49803148126856	0.272	0.078	1.14746042579656e-245	High
NCOA4	1.70131543660492e-249	1.52496096569491	0.268	0.075	3.53992702894386e-245	High
EPN1	3.07935845572845e-247	1.12167606280127	0.265	0.073	6.40722113883418e-243	High
SSR3	7.05112988199776e-245	1.05147149600585	0.581	0.254	1.46712859454727e-240	High
ARRB2	3.57484200255534e-244	1.32097922689808	0.411	0.158	7.43817375471689e-240	High
OAZ2	5.83067590320708e-239	1.5140319445709	0.254	0.072	1.2131887351803e-234	High
PRDX1	2.26164124055338e-233	1.21092	0.706	0.351	4.70579692921942e-229	High
GNG5	7.31484245060768e-232	1.1430126527254	0.713	0.415	1.52199926869794e-227	High
LGALS9	1.10732607525137e-228	1.53007735442288	0.29	0.091	2.30401336477553e-224	High
NDUFB3	1.62769040052727e-228	1.22561163625583	0.383	0.136	3.3867354163771e-224	High
ACAA1	7.08149540762268e-228	1.02844391145466	0.393	0.144	1.47344674946405e-223	High
SNX2	2.44022625920533e-225	1.34327395049657	0.296	0.094	5.07737877752854e-221	High
UBE2J1	1.15041974737024e-223	0.850446737090433	0.5	0.202	2.39367836835327e-219	High
PDLIM5	1.08509111088243e-221	1.24709523836166	0.26	0.077	2.25774907441308e-217	High
IGHG1	1.17876896501311e-217	7.1156680799482	0.396	0.205	2.45266458550277e-213	High
HM13	1.84976442558309e-215	0.777817455637185	0.505	0.205	3.84880484031073e-211	High
HLA-DPB1	1.82614829392944e-212	2.59258305201533	0.626	0.4	3.79966675517898e-208	High
CNDP2	2.3385570890608e-212	1.16767486083783	0.311	0.103	4.8658357352088e-208	High
H2AFY	2.00583238284068e-211	1.19158237071935	0.491	0.222	4.1735354389766e-207	High
ARPC5	8.22095056892127e-209	1.23065107036364	0.572	0.292	1.71053318487545e-204	High
RAPGEF1	4.38315297886233e-208	0.93345321197464	0.334	0.115	9.12002640311885e-204	High
TOR3A	6.30614319495153e-207	1.21561541979092	0.276	0.088	1.31211921457357e-202	High
RGS10	6.6633740817216e-206	1.33883969869222	0.424	0.178	1.38644824518381e-201	High
FAM45A	1.806000563899e-204	1.05272545789611	0.288	0.095	3.75774537330464e-200	High
C4orf48	1.89266672458396e-204	1.04981039102001	0.366	0.135	3.93807165384184e-200	High
ITM2C	5.37093178161057e-202	1.59654477921209	0.296	0.109	1.11752977579971e-197	High
CD79B	1.27256887104603e-201	0.807295053018313	0.304	0.102	2.64783404998548e-197	High
UBE2D1	5.70109997859417e-199	1.16822964044811	0.346	0.129	1.18622787254609e-194	High
TESC	2.21466102589368e-197	1.24084169249765	0.281	0.096	4.60804519657697e-193	High
ATP6V0B	4.40982451646685e-196	0.984258405922776	0.658	0.348	9.17552187141257e-192	High
MPC1	8.1802137612071e-196	0.852831319781518	0.349	0.126	1.70205707729436e-191	High
EVI2B	1.24112469324716e-195	0.875206816585777	0.565	0.268	2.58240814923937e-191	High
ADI1	1.26584735523489e-194	1.24822425049191	0.303	0.103	2.63384859203725e-190	High
AP2S1	5.44569498420494e-194	1.08923950794271	0.509	0.231	1.13308575536352e-189	High
FTH1	1.27678180509268e-192	1.91392027077615	0.976	0.99	2.65659990185635e-188	High
MED13L	3.12097811579094e-189	0.879091990221099	0.308	0.108	6.49381916552621e-185	High
NRARP	7.80911546393973e-187	1.34180524402042	0.251	0.083	1.62484265458194e-182	High
MTSS1	1.55492605829407e-185	1.20870775583993	0.36	0.148	3.23533464949248e-181	High
PSEN1	9.29174912523866e-185	0.989160938637991	0.261	0.086	1.93333424048841e-180	High
RBX1	1.61583389534458e-184	1.01115636242833	0.5	0.222	3.36206558604347e-180	High
PAG1	8.38511786475027e-183	0.966118848209974	0.328	0.124	1.74469147411859e-178	High
PABPC4	1.36743136171324e-182	0.756847457656879	0.54	0.246	2.84521443431673e-178	High
NAP1L1	2.74387199379832e-182	1.42259035063421	0.663	0.509	5.70917445749616e-178	High
OAZ1	1.54827643814781e-181	0.903994376355606	0.896	0.825	3.22149878485414e-177	High
LACTB	4.36865273390861e-180	0.856186745069497	0.303	0.108	9.08985574344365e-176	High
FAM96A	8.79052776366762e-180	0.923384882767379	0.257	0.083	1.82904511178632e-175	High
IFITM3	8.89087657277631e-179	2.05067857398371	0.57	0.405	1.84992468849757e-174	High
ARPC1B	2.79509221429517e-178	1.1416234781575	0.571	0.336	5.81574837028396e-174	High
CAT	5.54063872091511e-178	1.24462427714038	0.277	0.097	1.15284069866081e-173	High
VSIR	2.09210599917846e-176	1.01899498920895	0.552	0.29	4.35304495249062e-172	High
LEPROT	1.59992875589773e-175	1.03574709136588	0.273	0.094	3.3289717623964e-171	High
NCF1	3.74510700202166e-175	1.28543302431531	0.258	0.087	7.79244413910647e-171	High
SKAP2	9.26305606909146e-172	0.959400113152653	0.304	0.111	1.92736407629586e-167	High
GBP1	2.83208922677276e-167	1.51735105823396	0.27	0.099	5.89272805414607e-163	High
ERGIC3	6.26754423770686e-167	0.599389213094227	0.389	0.155	1.30408792953967e-162	High
ZYX	7.59165657145747e-167	0.932018537579088	0.31	0.117	1.57959598282315e-162	High
CHP1	5.75119758200376e-162	0.703216913085333	0.278	0.099	1.19665168088752e-157	High
PGLS	2.10371761737069e-160	0.90397614345669	0.497	0.244	4.3772052464632e-156	High
PQLC1	1.70779216935036e-159	0.886117173558506	0.266	0.094	3.5534031667673e-155	High
NENF	1.83430018365139e-158	0.988976654308173	0.302	0.113	3.81662839212344e-154	High
FAM110A	2.45221680208033e-158	1.27568918490345	0.254	0.092	5.10232750008855e-154	High
CNPY3	9.53935214902252e-158	0.858723170665333	0.433	0.193	1.98485300164711e-153	High
RNF149	3.15135472651686e-156	0.718086525642908	0.44	0.196	6.55702377946362e-152	High
ATP6V0D1	1.27928507135774e-155	0.754262219557295	0.458	0.212	2.66180844797405e-151	High
NEAT1	2.26857821843061e-155	1.28655705470269	0.824	0.928	4.72023069908857e-151	High
SERPINB9	4.54919590637414e-155	0.880362069480056	0.497	0.252	9.46551192239268e-151	High
UQCRC1	3.38565762300359e-154	0.741495317784172	0.304	0.115	7.04453781618357e-150	High
CNIH4	1.89882999794547e-152	1.00045594408544	0.254	0.091	3.95089557672513e-148	High
LAMTOR2	1.47010818917567e-151	1.02264619310351	0.346	0.142	3.05885410921782e-147	High
YIPF3	1.49336250192548e-151	0.561767458309227	0.266	0.095	3.10723935775634e-147	High
ZNF706	1.68045787961984e-149	0.657360439402835	0.586	0.291	3.49652871012501e-145	High
GLUL	9.44832499418733e-148	1.1260181580873	0.502	0.269	1.96591298154056e-143	High
CMTM6	1.36853787006727e-147	1.0571203612894	0.529	0.309	2.84751674624897e-143	High
PPIF	1.47374721629089e-145	0.871320271308206	0.299	0.118	3.06642583293645e-141	High
RPN1	8.06145653020506e-145	0.576014093144193	0.333	0.133	1.67734726023977e-140	High
NDUFC1	2.67809023426976e-143	1.13519080470646	0.268	0.101	5.57230235044508e-139	High
IGLC3	2.04428380379988e-142	6.94873631696952	0.289	0.122	4.25354131056642e-138	High
LSM6	7.33965960804455e-142	1.07889499873357	0.267	0.102	1.52716297464583e-137	High
EIF4E2	1.47349846432546e-141	0.769543285514438	0.28	0.108	3.06590825472198e-137	High
PLEK	4.03788991929488e-139	1.15826636987212	0.525	0.324	8.40163755507686e-135	High
COL4A3BP	4.85288641958508e-136	0.777917326725779	0.291	0.117	1.00974007732307e-131	High
NINJ1	5.03959294841342e-136	1.14365167226628	0.586	0.391	1.04858810477638e-131	High
TPP1	1.11627311129867e-134	1.0924832257217	0.285	0.114	2.32262946267914e-130	High
RRBP1	1.42519294936563e-134	0.898439598157883	0.461	0.223	2.96539896974507e-130	High
LAP3	1.95285794312837e-133	0.91224706705687	0.426	0.199	4.06331152226719e-129	High
SOCS3	2.2023799092948e-133	0.810586261046561	0.425	0.209	4.58249187726968e-129	High
RIPK2	4.8537250540634e-133	0.713596910028552	0.384	0.177	1.00991457199897e-128	High
CYB5R3	1.41626399008402e-132	0.775589773784718	0.25	0.094	2.94682048416782e-128	High
RGS19	6.1259266351816e-132	0.826475265943982	0.361	0.163	1.27462155498223e-127	High
PDXK	4.6231485344205e-131	0.602580662121067	0.364	0.156	9.61938515556873e-127	High
LYPLA1	3.3645504330411e-130	0.651183631311769	0.281	0.111	7.00062008602863e-126	High
ASAP1	7.06110353329923e-130	0.674077874539443	0.252	0.096	1.46920381217357e-125	High
IGHG3	1.3286773962776e-129	6.84939069045789	0.4	0.261	2.76457905843481e-125	High
NCOA3	7.74435836998434e-129	0.718139218374323	0.25	0.095	1.61136864604264e-124	High
CHMP4B	3.46275071810756e-126	0.611080291935214	0.324	0.137	7.2049454191664e-122	High
PDE4B	4.31714597668482e-126	0.584676996919845	0.522	0.268	8.9826856336881e-122	High
RILPL2	8.42342659261756e-124	0.752469400232534	0.439	0.227	1.75266237112594e-119	High
RELT	1.31922619776554e-123	0.621634325154171	0.302	0.127	2.74491394969076e-119	High
ALKBH7	3.90342066735377e-123	0.368471041960665	0.442	0.203	8.121847382563e-119	High
IGHG4	6.19025009391943e-123	6.01318974783881	0.429	0.304	1.28800533704181e-118	High
KDELR1	1.24357870334559e-122	0.495591854255729	0.41	0.186	2.58751420805118e-118	High
TMEM179B	1.43914894236997e-122	0.695649593848527	0.31	0.129	2.99443720438919e-118	High
UBE2R2	3.39336488957158e-122	0.721100432972187	0.44	0.22	7.06057432573159e-118	High
APLP2	5.07562674306859e-122	0.901319615797303	0.366	0.172	1.05608565643028e-117	High
ATP6AP1	3.64408570529433e-121	0.601972553225895	0.305	0.127	7.5822491270059e-117	High
NANS	3.02244842931171e-120	0.439656349003501	0.413	0.189	6.28880844686888e-116	High
GRB2	3.94183366074588e-120	0.678309184186534	0.553	0.293	8.20177329791396e-116	High
HAGH	5.1754758800577e-120	0.554941866450578	0.266	0.106	1.07686126636361e-115	High
STX11	6.75133283737868e-118	0.80030587123856	0.531	0.318	1.40474982347338e-113	High
MTPN	1.74190901884286e-114	0.88302221897857	0.501	0.293	3.62439009550633e-110	High
BLOC1S1	4.12453827422879e-114	0.83275913811102	0.521	0.291	8.58192678718784e-110	High
FCER1G	6.49425602605554e-114	1.3571164177805	0.628	0.59	1.35125985134138e-109	High
NDUFAB1	8.4679892214118e-114	0.608416049484979	0.345	0.152	1.76193451729915e-109	High
CD83	3.43024713723919e-111	1.14556646995156	0.561	0.428	7.13731521845359e-107	High
CYSTM1	4.86864949298418e-110	0.479277906084919	0.309	0.134	1.01301990000522e-105	High
GNB2	1.01281752976161e-109	0.642684031461998	0.523	0.287	2.10736943417497e-105	High
MX2	1.20793863339093e-109	0.762957884299377	0.266	0.113	2.51335791449651e-105	High
MGST3	3.22145876899231e-109	0.74358067938053	0.426	0.21	6.7028892606423e-105	High
VAMP5	4.80353566517811e-109	1.04387113891821	0.478	0.254	9.9947166585361e-105	High
SEC11C	6.52320726167955e-109	1.14590037857117	0.45	0.255	1.35728373493766e-104	High
RTN3	9.37837766546136e-109	0.520752701410806	0.33	0.147	1.95135904085254e-104	High
FOXO3	6.21362729501502e-108	0.616248513004244	0.307	0.138	1.29286943127378e-103	High
CHMP2A	9.45586202683587e-108	0.576735462050755	0.416	0.2	1.96748121192374e-103	High
COMT	2.28624779404678e-107	1.11353947457843	0.25	0.104	4.75699578507313e-103	High
DDAH2	4.99936879720943e-107	1.02123419399284	0.256	0.109	1.04021866563537e-102	High
NDUFS7	8.821678392609e-107	0.499392038655517	0.474	0.236	1.83552662315015e-102	High
GUSB	1.45266453002286e-106	0.413968466637388	0.298	0.128	3.02255908761857e-102	High
OS9	3.29905106992329e-106	0.355171335827644	0.404	0.187	6.86433556118939e-102	High
NDUFS6	2.09743440954778e-105	0.627519826500626	0.501	0.255	4.36413177594606e-101	High
CTBS	2.22860310392962e-105	0.631278185635271	0.259	0.108	4.63705447834636e-101	High
ICAM2	3.7000650240801e-104	0.279017429893513	0.401	0.191	7.69872529560345e-100	High
DBNL	1.5702269134493e-103	0.663873411621089	0.37	0.178	3.26717113881395e-99	High
TSPO	9.24860036526662e-103	0.86104317670622	0.577	0.38	1.92435627800103e-98	High
SEC14L1	2.62920782691063e-102	0.372290926023447	0.472	0.237	5.47059272545295e-98	High
SLAMF7	4.28049690946354e-101	0.273728009261347	0.374	0.176	8.90642991952079e-97	High
TMEM167A	9.10013825156165e-101	0.404472406439968	0.351	0.162	1.89346576600243e-96	High
NDUFAF3	3.56848417559894e-100	0.446278759422771	0.373	0.175	7.42494502416871e-96	High
TMEM147	4.8251898216934e-100	0.420381883533391	0.307	0.135	1.00397724619975e-95	High
STX10	2.18221487969111e-99	0.57219032429715	0.275	0.122	4.54053450017329e-95	High
SDHB	4.59986268902991e-99	0.692215791512658	0.269	0.117	9.57093429706453e-95	High
TMBIM4	5.43677219042718e-99	0.596050935213757	0.515	0.276	1.13122918966218e-94	High
SELPLG	1.4741997734885e-98	0.458161984489457	0.349	0.168	3.06736746869751e-94	High
SLC25A6	5.68258941881824e-98	0.710306854151223	0.784	0.663	1.18237638037351e-93	High
LCP2	1.83601537443722e-96	0.904334760166965	0.321	0.16	3.82019718959153e-92	High
SHKBP1	3.88722925962388e-96	0.46787384135002	0.251	0.108	8.08815792049941e-92	High
MYO1G	3.64423631663783e-95	0.690217527490298	0.372	0.196	7.58256250402834e-91	High
QKI	4.02189473255992e-95	0.502806503126388	0.395	0.195	8.36835637003743e-91	High
PPA1	6.93655298020285e-95	0.841013174595887	0.333	0.161	1.44328857859081e-90	High
CYC1	4.18437605851904e-93	0.425529490795994	0.39	0.191	8.70643126496056e-89	High
ARPC3	2.96509526243785e-92	0.846478240710827	0.784	0.774	6.16947371255443e-88	High
FBXW7	9.51076649993014e-92	0.392530325358058	0.354	0.17	1.97890518564046e-87	High
SNX3	1.87159626315053e-91	0.871789099402193	0.603	0.357	3.8942303447373e-87	High
POLE4	3.23056974634453e-90	0.503132286742723	0.323	0.154	6.72184647121906e-86	High
SUPT4H1	7.79049191976613e-90	0.502071292033848	0.469	0.252	1.62096765374574e-85	High
MIR22HG	8.12557348536823e-90	0.482629423487513	0.316	0.152	1.69068807510057e-85	High
PDCD5	2.46516646897956e-89	0.500108621977714	0.282	0.129	5.12927187200578e-85	High
ERICH1	1.23931309453626e-88	0.517666220126177	0.301	0.143	2.5786387558016e-84	High
LSM10	1.67534070362844e-88	0.305841846918266	0.283	0.128	3.48588140203969e-84	High
CLPTM1L	1.73825896441475e-88	0.339770631919091	0.264	0.117	3.61679542725776e-84	High
SELENOS	7.06565997290056e-88	0.51083530533567	0.506	0.281	1.47015187056142e-83	High
TCIRG1	5.94416742123717e-86	0.49955783569663	0.366	0.186	1.23680291533682e-81	High
PDCD6IP	8.25587227062065e-86	0.50217909092756	0.266	0.122	1.71779934334804e-81	High
SAMHD1	1.15958759466075e-85	0.678952339499592	0.35	0.179	2.41275390821062e-81	High
PRELID1	1.63352759939135e-85	0.585390305364146	0.647	0.404	3.39888087605357e-81	High
ETFB	1.85197483721577e-85	0.716279056835403	0.337	0.166	3.85340404379485e-81	High
ADPGK	8.47060114809515e-85	0.364945812123583	0.267	0.122	1.76247798088416e-80	High
YBX1	5.26796059631942e-84	0.703644961928883	0.826	0.793	1.09610456127618e-79	High
SERP1	1.48089290772086e-83	0.547403763475886	0.799	0.64	3.0812938730948e-79	High
PFKFB3	3.27233850197959e-83	0.668224244065647	0.28	0.134	6.80875472106893e-79	High
C1orf43	4.01024557607295e-83	0.409725223219728	0.404	0.205	8.344117970135e-79	High
DRAM2	1.26458830419787e-82	0.565978478326748	0.253	0.115	2.6312288845445e-78	High
ICAM1	4.39556242136017e-82	0.555912414563599	0.425	0.238	9.1458467301241e-78	High
MXD1	1.56310800084831e-81	0.389669448014862	0.37	0.192	3.25235881736507e-77	High
ATP5MF	3.49669470889201e-81	0.621023530627339	0.615	0.364	7.27557268079162e-77	High
ZNF267	6.95091144033171e-81	0.44496674576828	0.273	0.13	1.44627614338982e-76	High
CAPNS1	1.92842332797604e-80	0.503973702252667	0.501	0.288	4.01247041851976e-76	High
SSR1	8.33052104716992e-80	0.376319904503544	0.306	0.146	1.73333151428464e-75	High
PSMD4	3.69225861570229e-78	0.48917844505487	0.344	0.173	7.68248250169176e-74	High
REEP5	1.1526450960947e-77	0.398377508728804	0.57	0.317	2.39830865144424e-73	High
LAPTM4A	1.28058857008664e-77	0.463521756126719	0.555	0.321	2.66452063777927e-73	High
CLTA	7.63542413381457e-77	0.750549906791686	0.393	0.208	1.5887026995228e-72	High
PTPN1	1.12258875813997e-76	0.305137876609761	0.464	0.253	2.33577042906184e-72	High
VASP	1.71610143972943e-76	0.594860054597584	0.547	0.359	3.57069226564503e-72	High
YWHAH	4.47100027857816e-75	0.501295844790972	0.35	0.179	9.30281027963757e-71	High
CPEB4	3.91043394370369e-74	0.514985115244125	0.28	0.137	8.13643990666427e-70	High
ERLEC1	8.65552590683338e-74	0.204365062784588	0.291	0.141	1.80095527543482e-69	High
PPP1R14B	9.75288458610846e-74	0.843564006889135	0.329	0.172	2.02928269583159e-69	High
VOPP1	2.76725495305026e-73	0.316544135701312	0.286	0.137	5.75782738081168e-69	High
SLIRP	6.08630091548031e-73	0.466391551099799	0.304	0.15	1.26637663148399e-68	High
RASGEF1B	1.12373437173823e-72	0.661478021061505	0.493	0.322	2.33815410727574e-68	High
OSER1	2.14916687148573e-72	0.325727835263281	0.381	0.202	4.47177150950036e-68	High
EIF4E	3.11371937035201e-72	0.893614717341728	0.308	0.16	6.47871589389143e-68	High
CCPG1	4.08729183050035e-72	0.216319308726763	0.338	0.17	8.50442811172208e-68	High
PTPRE	6.89902495593804e-72	0.525715591921079	0.416	0.244	1.43548012258203e-67	High
DOCK2	1.46717709983893e-71	0.385686480159158	0.273	0.134	3.05275539163485e-67	High
PRKCB	1.70730783159962e-71	0.319806804581119	0.33	0.171	3.55239540520934e-67	High
VMP1	3.79457146256209e-71	0.453849035715231	0.487	0.285	7.89536484215294e-67	High
IDH3G	4.31301263345869e-71	0.284229011622421	0.318	0.16	8.9740853864375e-67	High
TYROBP	4.93313669535277e-71	0.989128146427247	0.66	0.711	1.02643775220205e-66	High
AKIRIN2	7.82993052353414e-71	0.293096758315278	0.404	0.219	1.62917364403175e-66	High
COX17	1.05606704637778e-70	0.406695776757869	0.474	0.264	2.19735870339825e-66	High
PKM	1.21909179403057e-70	0.312612468595031	0.485	0.278	2.53656429583941e-66	High
EMP3	2.03977883650337e-70	0.75883732958114	0.723	0.605	4.24416782511257e-66	High
PARVG	6.98013783100874e-70	0.502996274783972	0.27	0.133	1.45235727849799e-65	High
COX6B1	1.73418672556732e-69	0.572362641917708	0.76	0.563	3.60832231988791e-65	High
FCGR3A	2.47957340891354e-69	0.996393801164564	0.507	0.424	5.1592483919264e-65	High
SURF1	2.52001693233072e-69	0.177246060174114	0.292	0.143	5.24339923110052e-65	High
DNAJC4	3.46955994163676e-69	0.160902638850083	0.311	0.155	7.2191133705636e-65	High
TMEM258	4.35924648929482e-69	0.466113384863239	0.655	0.393	9.07028417027574e-65	High
LGALS1	3.31315651004345e-68	0.518663998201389	0.749	0.586	6.89368475044742e-64	High
RYBP	3.42564231472362e-68	0.247172430018281	0.279	0.139	7.12773396424543e-64	High
SSR4	5.06900074529641e-68	1.68241264082274	0.803	0.701	1.05470698507382e-63	High
ECHS1	5.95229098388024e-68	0.602484072925483	0.275	0.137	1.23849318501596e-63	High
COX5A	1.13692737607986e-67	0.469474069874599	0.664	0.409	2.36560479140937e-63	High
UPF2	1.26629197872105e-67	0.48059582156225	0.302	0.155	2.63477372012489e-63	High
EIF2S2	1.46558801879874e-67	0.202164009139437	0.417	0.223	3.04944899071455e-63	High
DNAJC15	2.00884669687603e-67	0.271643862590441	0.388	0.203	4.17980732218996e-63	High
MCTS1	2.14189482906289e-67	0.368912098383228	0.27	0.131	4.45664057083116e-63	High
VPS29	1.28211138097399e-66	0.49790080150517	0.47	0.268	2.66768915039258e-62	High
RER1	1.53497431226289e-66	0.207273090870562	0.391	0.205	3.1938210515254e-62	High
TNFSF10	2.71278610527847e-66	1.03508141525811	0.277	0.147	5.6444940492529e-62	High
HSD17B11	3.3110657858528e-66	0.249570907544379	0.35	0.183	6.88933458062391e-62	High
TMEM208	3.77283124343821e-66	0.120927875829631	0.321	0.162	7.85012996822188e-62	High
NAA38	6.75797263393212e-66	0.269492539220045	0.384	0.205	1.40613136594226e-61	High
PTPN18	9.52201992639013e-66	0.33136539964245	0.283	0.144	1.98124668608399e-61	High
THAP9-AS1	1.4961753838412e-65	0.327948424747846	0.268	0.135	3.11309212115838e-61	High
NCKAP1L	1.89323515776751e-65	0.37115955273725	0.305	0.158	3.93925439276686e-61	High
HADHA	5.76649221830448e-65	0.294225282829698	0.375	0.202	1.19983403586261e-60	High
PSMB4	6.00497969597416e-65	0.31289444706417	0.348	0.183	1.24945612534134e-60	High
KLF3	7.06174450694748e-65	0.234953421220539	0.453	0.259	1.46933717956056e-60	High
HAX1	8.21728549421563e-65	0.24218668840146	0.363	0.19	1.70977059278145e-60	High
RAB8A	1.80702436514797e-64	0.252117385630537	0.405	0.217	3.75987559656338e-60	High
TIMM17B	7.07779658281735e-64	0.0759224241572425	0.26	0.127	1.47267713498681e-59	High
SNX9	7.82611171194758e-64	0.193017626951021	0.252	0.126	1.62837906390493e-59	High
RPS27L	8.73331058427157e-64	0.466137199397476	0.591	0.347	1.81713993326939e-59	High
JPT1	7.51764004266904e-63	0.617498084825408	0.546	0.364	1.56419536367815e-58	High
ATP5MPL	9.14132766268977e-63	0.425925515620946	0.619	0.378	1.90203604677586e-58	High
CASP1	1.35471785604483e-62	0.647767522183481	0.355	0.205	2.81876144307248e-58	High
EIF6	2.746584253688e-62	0.299703413706972	0.368	0.198	5.71481785664861e-58	High
NDUFS2	8.33377498068449e-62	0.290298905822794	0.253	0.124	1.73400856023102e-57	High
MYO9B	1.04367347339738e-61	0.272943423195138	0.288	0.148	2.17157139609792e-57	High
FAM162A	1.16405379968263e-61	0.365709391774443	0.253	0.126	2.42204674099964e-57	High
TMPO	4.51880380745164e-61	0.328750906220276	0.262	0.134	9.40227508216462e-57	High
SDHC	8.00202827218302e-61	0.310853166470979	0.269	0.137	1.66498202259312e-56	High
MYDGF	2.1975859764704e-60	0.520904149977123	0.528	0.308	4.57251714124196e-56	High
ERP44	2.89159079364012e-60	0.280691677771232	0.396	0.216	6.01653296432699e-56	High
CAPZA2	3.35543095994474e-60	0.438423527797384	0.424	0.248	6.98164519835703e-56	High
ATP5MC1	2.18677370712262e-59	0.320952739313059	0.327	0.172	4.55002005241004e-55	High
SFT2D1	1.32912649714358e-58	0.164854210819929	0.318	0.166	2.76551350260664e-54	High
RNF181	5.78099512811978e-58	0.320184746292661	0.376	0.205	1.20285165630788e-53	High
MTHFD2	9.13421165602206e-58	0.126643945942597	0.29	0.151	1.90055541926851e-53	High
HCLS1	1.68821703036832e-57	0.472508927984644	0.519	0.322	3.51267317508736e-53	High
MINOS1	1.9428296781468e-57	0.428198908044279	0.492	0.286	4.04244571132005e-53	High
CHMP5	2.0545187139307e-57	0.483081930359159	0.316	0.171	4.27483708807561e-53	High
CANX	2.99474889267365e-57	0.232032971606805	0.424	0.235	6.23117402098606e-53	High
PTP4A2	4.36830166501941e-57	0.604424846245706	0.655	0.521	9.08912527440588e-53	High
GLO1	4.92195060712009e-57	0.174084813340055	0.25	0.126	1.02411026282348e-52	High
M6PR	9.30131027424963e-57	0.404725036611587	0.368	0.208	1.93532362876312e-52	High
PSENEN	1.33879650283633e-56	0.0373038583381531	0.28	0.142	2.78563388345156e-52	High
TRAM1	2.22096377323347e-56	0.234462852102684	0.471	0.265	4.62115932296688e-52	High
TIMM13	3.1813869375265e-56	0.287130185274226	0.293	0.154	6.6195118009114e-52	High
ATP5PO	3.37780435689808e-56	0.451982191908125	0.593	0.361	7.02819752539784e-52	High
TMEM219	3.56753955565203e-56	0.416373043231526	0.38	0.21	7.42297955344518e-52	High
CD55	4.51589140851014e-56	0.317398909201185	0.613	0.402	9.39621525368705e-52	High
SDHD	6.62789703700723e-56	0.556913465018602	0.292	0.156	1.37906653649009e-51	High
MRPL52	2.88232299258634e-55	0.221742271534672	0.368	0.2	5.99724945067439e-51	High
IRF2	3.2687146420107e-55	0.285192324867939	0.25	0.128	6.80121455563166e-51	High
TXN2	1.52263746615886e-54	0.153857795007246	0.318	0.171	3.16815177583675e-50	High
AIMP1	2.63595849323871e-54	0.190674432078085	0.254	0.131	5.48463883688179e-50	High
KDELR2	5.22982532166205e-54	0.180754916106312	0.428	0.238	1.08816975467822e-49	High
ZBTB43	5.8517890689341e-54	0.180344885267679	0.31	0.171	1.21758175157312e-49	High
BNIP2	1.2247021076767e-53	0.214703906648899	0.286	0.151	2.54823767544291e-49	High
SNX17	1.58410260123567e-53	0.301757349535959	0.296	0.159	3.29604228239106e-49	High
ATP5PD	1.75225360051949e-53	0.468712743017335	0.501	0.3	3.6459140666009e-49	High
S100A6	4.00057026736503e-53	1.21565261315245	0.716	0.708	8.32398655530642e-49	High
TUBB	5.65441639324292e-53	0.330847355385406	0.476	0.288	1.17651441894205e-48	High
NDUFB4	1.49042743421807e-52	0.326135415862207	0.569	0.335	3.10113236237754e-48	High
LIMS1	1.62467951617435e-52	0.320886679580531	0.372	0.216	3.38047066930396e-48	High
C19orf70	1.8100579399418e-52	0.285881752405566	0.371	0.208	3.7661875556369e-48	High
PLK3	2.81224652122174e-52	0.11373746345256	0.378	0.218	5.85144133670608e-48	High
ATP5PF	6.59717471410356e-52	0.506856167947957	0.617	0.376	1.37267414276353e-47	High
TRIM38	1.13650425487367e-51	0.182395348815772	0.292	0.16	2.36472440311565e-47	High
MRPL14	1.19592221038233e-51	0.259489114389055	0.255	0.134	2.48835534314252e-47	High
HIGD2A	2.7731350888641e-51	0.440243410953268	0.644	0.455	5.77006217939954e-47	High
ATP5PB	4.25736374717808e-51	0.28465051084758	0.421	0.244	8.85829674875343e-47	High
SEC31A	6.09712913271643e-51	0.133123905627282	0.292	0.158	1.26862965864431e-46	High
CSGALNACT2	6.31687065899374e-51	0.150648342608531	0.257	0.136	1.31435127801683e-46	High
TBCA	2.4233275635775e-50	0.334982323101875	0.587	0.368	5.0422176615357e-46	High
IGBP1	3.0167029336894e-50	0.0677065897303853	0.342	0.189	6.27685379412753e-46	High
FAM89B	4.61666999760555e-50	0.059488029572481	0.351	0.194	9.60590526401786e-46	High
ZBTB7A	5.39453980403205e-50	0.252027523715479	0.417	0.251	1.12244189702495e-45	High
RAC1	2.3244256573101e-49	0.555706841688005	0.638	0.435	4.83643246516513e-45	High
LAMTOR1	3.55929152963137e-49	0.415128317795217	0.446	0.262	7.40581788570399e-45	High
PSMF1	3.6104429537951e-49	0.148370047048428	0.295	0.16	7.51224865396146e-45	High
KRTCAP2	8.48996235296926e-49	0.0887154489494715	0.335	0.184	1.76650646678231e-44	High
COPZ1	1.97188573695426e-48	0.117303208153182	0.313	0.17	4.10290265288074e-44	High
RTN4	2.84560108712182e-48	0.440206530781184	0.566	0.383	5.92084218197438e-44	High
SNRPC	3.06613098127984e-48	0.200895968029794	0.348	0.196	6.37969873274896e-44	High
ATP6V1F	4.78101593432025e-48	0.530513402284303	0.546	0.347	9.94785985454014e-44	High
TNF	5.31272814128124e-48	1.02615585323204	0.33	0.211	1.10541934435639e-43	High
PSMB7	6.04875757200104e-48	0.294557727407707	0.279	0.152	1.25856498800626e-43	High
COPE	6.2721113390946e-48	0.291306043536694	0.639	0.393	1.30503820632541e-43	High
TMEM134	6.76258142379876e-48	0.0897449540208495	0.28	0.151	1.40709031684981e-43	High
ERGIC1	3.18662981133409e-47	0.0992856296876791	0.313	0.175	6.63042064844283e-43	High
NDUFB1	3.53978667636549e-47	0.28684262165957	0.405	0.234	7.36523413751367e-43	High
ATRAID	3.81573832761877e-47	0.0889943555702278	0.424	0.238	7.93940673827637e-43	High
NDUFV2	4.52918543806464e-47	0.187452851228494	0.475	0.278	9.4238761409811e-43	High
IGKC	6.38216746670082e-47	6.75997237961783	0.531	0.475	1.32793758479644e-42	High
RHOG	6.50149132688291e-47	0.588718969795819	0.52	0.386	1.35276530038453e-42	High
CYBA	1.16501783219961e-46	0.249566208537048	0.916	0.893	2.42405260345774e-42	High
NOP10	1.54943704639557e-46	0.497170854876398	0.606	0.409	3.22391366243526e-42	High
KMT2C	3.52954719340773e-46	0.115213465911592	0.319	0.181	7.34392884532347e-42	High
GNAI2	3.8413809985406e-46	0.608104484393313	0.665	0.599	7.99276144366343e-42	High
WASF2	3.91486173387824e-46	0.414568471016252	0.471	0.306	8.14565280968045e-42	High
PCMT1	5.65227466713778e-46	0.10601519583103	0.347	0.196	1.17606878999136e-41	High
BNIP3L	1.76340149704901e-45	0.456676020272119	0.308	0.176	3.66910949490987e-41	High
NDUFB7	2.54748143998618e-45	0.260932796526512	0.471	0.28	5.30054463217925e-41	High
CALCOCO2	1.05108295391524e-44	0.207978553006994	0.304	0.171	2.18698830221145e-40	High
SNAP23	1.35764871049138e-44	0.268912731008283	0.281	0.159	2.82485967191942e-40	High
RAB1A	1.99123035462252e-44	0.0826250268681979	0.413	0.239	4.14315299886307e-40	High
TXNDC12	3.10033329814395e-44	0.00367084887642322	0.282	0.154	6.45086349344812e-40	High
WDR1	4.45170751105545e-44	0.188080931887864	0.395	0.237	9.26266781825308e-40	High
EIF3L	8.39915963423488e-44	0.2620170230836	0.507	0.319	1.74761314509525e-39	High
NDUFB10	9.5586337547552e-44	0.171830630556422	0.442	0.257	1.98886492535191e-39	High
PSMA4	1.05104907127362e-43	0.287612467294159	0.385	0.229	2.18691780259902e-39	High
TXN	1.07097944108616e-43	1.89355890307358	0.542	0.37	2.22838692306798e-39	High
SERPINB1	1.09301471622168e-43	0.451471338337865	0.481	0.326	2.27423572004244e-39	High
NDUFA2	1.35952471084639e-43	0.246701753202336	0.49	0.292	2.82876306585808e-39	High
ZNF106	1.43133780297612e-43	0.238127693627974	0.255	0.143	2.97818456665242e-39	High
SMS	2.70533949666843e-43	0.330712980682906	0.283	0.162	5.628999890718e-39	High
UQCR10	3.14290108873257e-43	0.558981066604053	0.584	0.373	6.53943429532585e-39	High
ANAPC11	4.0106101004023e-43	0.310319682059221	0.465	0.277	8.34487643590706e-39	High
IGLC2	1.21454380917433e-42	6.85815407930649	0.41	0.316	2.52710130374904e-38	High
AURKAIP1	1.59138539666837e-42	0.189968565040383	0.469	0.274	3.31119559484788e-38	High
CEBPB	1.7864177858912e-42	0.401658339617917	0.576	0.404	3.71699948710382e-38	High
SEM1	2.79755331783432e-42	0.356743268260459	0.502	0.306	5.82086918841786e-38	High
HSD17B10	4.84238994074047e-42	0.0185147137854769	0.254	0.138	1.00755607496987e-37	High
CCT8	7.21973651090856e-42	0.11668338012706	0.394	0.232	1.50221057582474e-37	High
RAB11A	8.53014215193251e-42	0.148176461324888	0.279	0.156	1.7748666775526e-37	High
ATP5MC3	1.07280371256428e-41	0.46479796022042	0.64	0.428	2.23218268473249e-37	High
CCT5	4.42792889544976e-41	0.236126094175323	0.298	0.172	9.21319165276231e-37	High
RAB7A	4.86103764038302e-41	0.312880915460248	0.446	0.274	1.0114361018345e-36	High
GCH1	5.22683781821957e-41	0.324924468175785	0.319	0.193	1.08754814483695e-36	High
BLOC1S6	1.26604509905441e-40	0.118310197986107	0.266	0.151	2.63426003760251e-36	High
CHURC1	3.8913596404087e-40	0.11225025547126	0.335	0.197	8.09675200379838e-36	High
NDUFC2	9.10118770075418e-40	0.388644195053288	0.463	0.281	1.89368412489592e-35	High
USP3	1.0637308805147e-39	0.069655218214807	0.274	0.156	2.21330484308694e-35	High
UQCRC2	2.21408184123799e-39	0.108206702003621	0.364	0.215	4.60684008706389e-35	High
PSMG2	3.88183094635757e-39	0.239466465044566	0.272	0.154	8.07692565008619e-35	High
DECR1	5.55802092404822e-39	0.242004029529372	0.291	0.169	1.15645741366671e-34	High
MTRNR2L12	5.86226321660188e-39	0.281734299518778	0.336	0.2	1.21976110747835e-34	High
AC103591.3	9.02180223466042e-39	0.0191708839170245	0.259	0.149	1.87716639096579e-34	High
COX5B	1.06477277614343e-38	0.394599333062304	0.727	0.522	2.21547271532163e-34	High
PSMB2	1.5003382857392e-38	0.207637972376797	0.38	0.224	3.12175387113755e-34	High
SPCS3	2.83157072264396e-38	0.195496218079143	0.538	0.331	5.89164920260529e-34	High
ATP5F1B	6.12828322799512e-38	0.366205679879071	0.544	0.353	1.27511189124894e-33	High
ADRM1	8.54838228284096e-38	0.0744528687847821	0.349	0.203	1.77866190159072e-33	High
LSM5	1.55312095551321e-37	0.082194283483135	0.319	0.185	3.23157877213633e-33	High
RPN2	2.45293823079678e-37	0.105981424023081	0.404	0.24	5.10382857681885e-33	High
PTEN	2.95346299185905e-37	0.200074032379299	0.273	0.158	6.14527044716112e-33	High
CSK	2.97651252472978e-37	0.24340221138543	0.399	0.256	6.19322961020525e-33	High
IDH2	5.89605706554939e-37	0.0286283697162862	0.34	0.199	1.22679259362886e-32	High
TMEM14B	7.32083735584022e-37	0.200501237311908	0.336	0.198	1.52324662862967e-32	High
TMED5	1.01150466225662e-36	0.0107122632936345	0.313	0.182	2.10463775075734e-32	High
SPCS2	1.21224916097622e-36	0.353494582279476	0.596	0.396	2.52232682924323e-32	High
WAS	1.31420315827644e-36	0.203898889714208	0.398	0.251	2.73446251142579e-32	High
SNX5	2.35612148125068e-36	0.129731826764994	0.321	0.189	4.90238196603829e-32	High
VTI1B	3.58021818509131e-36	0.12229371414331	0.259	0.148	7.4493599777195e-32	High
MIS18BP1	4.20423274076063e-36	0.0887045707326694	0.354	0.214	8.74774706370065e-32	High
MRPS36	4.39678457197026e-36	0.0264464859929525	0.281	0.162	9.14838965889853e-32	High
ATP1A1	5.78478845450594e-36	0.122407506418219	0.386	0.241	1.20364093372905e-31	High
PSMB3	7.26227490457131e-36	0.372028540068101	0.622	0.414	1.51106153939415e-31	High
SNF8	9.04550913242522e-36	0.121749226783414	0.306	0.18	1.88209908518371e-31	High
DCP2	1.04803099210695e-35	0.0789723039922556	0.274	0.16	2.18063808527692e-31	High
CAPZA1	2.67626761835998e-35	0.196095316382417	0.424	0.266	5.56851003352161e-31	High
ARHGAP4	1.02849484500582e-34	0.13199729415348	0.304	0.182	2.13998922400361e-30	High
OSTC	1.64226739485153e-34	0.129638841258968	0.411	0.247	3.41706576846758e-30	High
MANF	2.12351902665428e-34	0.149219927157796	0.303	0.18	4.41840603875955e-30	High
AHNAK	2.93879344280166e-34	0.252102034701602	0.568	0.38	6.11474751643742e-30	High
ATP5MD	5.09899714480626e-34	0.43934214307351	0.64	0.426	1.06094833591984e-29	High
ERH	5.58737473915776e-34	0.258086298819911	0.418	0.257	1.16256506197655e-29	High
RAB5C	5.92982240267528e-34	0.23152284806506	0.445	0.283	1.23381814732465e-29	High
EIF3D	2.19856563031291e-33	0.214012740947987	0.386	0.238	4.57455550699208e-29	High
STMP1	1.92040079416495e-32	0.234174996358099	0.368	0.231	3.99577793241901e-28	High
PSMC1	2.22519376191125e-32	0.120441875022084	0.267	0.158	4.62996066040873e-28	High
PPP4C	2.89577090026492e-32	0.101079630436279	0.349	0.212	6.02523051218121e-28	High
ATP5F1C	2.97741617319288e-32	0.256248746036341	0.527	0.341	6.19510983156242e-28	High
PLSCR1	4.58803783166415e-32	0.243354250826933	0.265	0.162	9.54633031634359e-28	High
SERINC1	5.36428050576192e-32	0.0477737786576381	0.339	0.206	1.11614584483388e-27	High
YWHAE	9.6962076389296e-32	0.076110691996422	0.482	0.297	2.01748992343208e-27	High
TAOK3	9.62085108725265e-31	0.0837083524857095	0.356	0.226	2.00181048572466e-26	High
CLNS1A	2.36453472999999e-30	0.043071707212856	0.28	0.168	4.91988741271099e-26	High
BORCS7	3.43312286531515e-30	0.0227074771249467	0.273	0.164	7.14329874586123e-26	High
IL10RA	4.67435000561299e-30	0.00549095172280384	0.475	0.306	9.72592005667894e-26	High
MRPL51	8.99010568541114e-30	0.160677760417823	0.33	0.201	1.8705712899635e-25	High
GPCPD1	1.02726001991641e-29	0.145804013439685	0.295	0.184	2.13741992344007e-25	High
PCGF5	1.57762805214008e-29	0.0181296468182653	0.37	0.233	3.28257068808787e-25	High
UQCRQ	1.6735487512234e-29	0.320184300348637	0.585	0.378	3.48215288667052e-25	High
ACTR2	2.09295694770528e-29	0.344360087740028	0.545	0.394	4.35481552109037e-25	High
ACAP2	3.53490202928826e-29	0.0590891534642847	0.28	0.17	7.35507065234009e-25	High
ERP29	4.92589314555959e-29	0.298021710690287	0.634	0.425	1.02493058679658e-24	High
PTBP3	6.09051891297028e-29	0.0737114968967615	0.281	0.172	1.26725427022173e-24	High
DYNLT1	8.57453175749442e-29	0.342898096926704	0.27	0.165	1.78410282278186e-24	High
RASSF5	8.63455634076039e-29	0.138450552924362	0.414	0.277	1.79659213782201e-24	High
HERPUD1	1.02348238616173e-28	0.734583990313444	0.762	0.668	2.12955980088671e-24	High
FERMT3	1.11705855492318e-28	0.048549488634377	0.282	0.171	2.32426373522866e-24	High
GSTK1	1.89147282311106e-28	0.293586120796226	0.602	0.42	3.93558750304717e-24	High
NDUFA11	5.38796288975381e-28	0.170378719069228	0.565	0.363	1.12107343847108e-23	High
PDIA6	1.89037261527566e-27	0.291651406291619	0.481	0.315	3.93329830060407e-23	High
CTNNB1	5.53248347340693e-27	0.143805101078393	0.392	0.264	1.15114383631178e-22	High
LAMTOR4	6.72538939462045e-27	0.302196766397813	0.606	0.435	1.39935177133868e-22	High
BRK1	7.43975430279409e-27	0.23427741630446	0.532	0.364	1.54798967778237e-22	High
OSBPL8	8.9608520302877e-27	0.0369036782145847	0.328	0.208	1.86448448194196e-22	High
ABRACL	9.7096513630189e-27	0.290215535834889	0.455	0.311	2.02028715910334e-22	High
MRPS21	1.11496365227524e-26	0.102103362164948	0.456	0.29	2.3199048712891e-22	High
NDUFA13	2.41733243327431e-26	0.0422560452458804	0.531	0.337	5.02974359391385e-22	High
TAF10	3.91461480602951e-26	0.25387243949657	0.561	0.387	8.14513902690561e-22	High
SH3BGRL	4.51975267151019e-26	0.402614909686924	0.584	0.445	9.40424938361126e-22	High
PGAM1	5.95834178490162e-26	0.0843486353182919	0.496	0.327	1.23975217518448e-21	High
LAMTOR5	6.97419021421031e-26	0.000991349478449532	0.452	0.289	1.45111975787074e-21	High
PFDN5	7.77126878967185e-26	0.418212176159073	0.86	0.885	1.61696789706702e-21	High
TWF2	7.93146655618326e-26	0.107183539976069	0.251	0.155	1.65030024634505e-21	High
SRI	1.04546370115509e-25	0.0429762690191685	0.395	0.256	2.17529632299339e-21	High
LMAN1	1.88855397999858e-25	0.127710951059636	0.302	0.191	3.92951426618304e-21	High
GSTP1	3.96553789958851e-25	0.243185708672954	0.784	0.655	8.25109470767381e-21	High
ACTB	4.92869623975504e-25	0.610481969959694	0.932	0.989	1.02551382660583e-20	High
DDX21	1.92317499496817e-24	0.095792516354958	0.52	0.361	4.00155021203027e-20	High
SEC62	2.32264493986883e-24	0.0802745678005453	0.568	0.371	4.83272732638508e-20	High
COX8A	2.97383601370935e-24	0.278240934634807	0.693	0.515	6.18766059372505e-20	High
COX7A2L	8.36582015507234e-24	0.0714236682518272	0.449	0.293	1.7406761996659e-19	High
MAP2K3	8.45688258540952e-24	0.00888176587583733	0.486	0.325	1.75962355954616e-19	High
CD300A	1.0345184262281e-23	0.115046858999934	0.291	0.19	2.1525224894528e-19	High
GLRX	1.35199850139246e-23	0.0265912013463218	0.472	0.304	2.81310328184729e-19	High
SNRPE	1.92108044868232e-23	0.185677147073225	0.271	0.172	3.99719208957329e-19	High
H3F3A	3.51969146663164e-23	0.459803678302664	0.838	0.922	7.32342203462045e-19	High
DDT	1.02326679531151e-22	0.265274479580019	0.529	0.353	2.12911122100466e-18	High
POMP	1.38672092457994e-22	0.395490832029995	0.645	0.473	2.88535022777348e-18	High
TMEM123	3.50874361627079e-22	0.00458960139842204	0.391	0.251	7.30064284237463e-18	High
CAP1	5.6537836035465e-22	0.288298517044344	0.549	0.424	1.17638275438992e-17	High
SEC11A	8.96554622123524e-22	0.224447715473673	0.594	0.432	1.86546120225242e-17	High
CALM2	9.41395508531359e-22	0.390145973470536	0.717	0.582	1.9587616346012e-17	High
SPCS1	1.22880118172636e-21	0.266549388275978	0.642	0.452	2.55676661881803e-17	High
RHOB	1.34547464182413e-21	0.198018400332592	0.563	0.399	2.79952908724346e-17	High
NDUFA12	2.31029514224736e-21	0.152466852499646	0.461	0.306	4.80703110247408e-17	High
ARL6IP4	3.08817796111875e-21	0.186036960732314	0.671	0.476	6.42557188369978e-17	High
IFI35	1.1552970340944e-20	0.159448368014549	0.251	0.161	2.40382653884022e-16	High
SAMSN1	1.87837911680699e-20	0.171867269308632	0.531	0.402	3.90834342834029e-16	High
CD63	2.81265906501197e-20	0.213102895292626	0.702	0.645	5.8522997165704e-16	High
SDCBP	6.38982837629504e-20	0.412708834031201	0.569	0.457	1.32953159025571e-15	High
ENY2	3.19676486390293e-19	0.144471431236809	0.587	0.416	6.65150865232282e-15	High
POLR2J	3.21770617673202e-19	0.0236839699479038	0.328	0.215	6.69508124192632e-15	High
DRAP1	7.41077457213993e-19	0.314680608302994	0.646	0.521	1.54195986522516e-14	High
MOB1A	2.16610749893522e-18	0.131803663732925	0.492	0.347	4.50701987303452e-14	High
GMFG	4.70636962476478e-18	0.342598657500828	0.647	0.529	9.79254327824808e-14	High
STAT1	1.28984902757596e-17	0.162254732889053	0.303	0.206	2.68378887167731e-13	High
ATP6AP2	4.14020949135205e-17	0.173501338971579	0.441	0.304	8.61453388865622e-13	High
GPX4	5.42748923896606e-17	0.362045305241055	0.695	0.536	1.12929768595167e-12	High
NR4A1	5.79146751076628e-17	0.0883001801984737	0.589	0.466	1.20503064496514e-12	High
LSM3	1.10332179269006e-16	0.0112997572440541	0.398	0.264	2.2956816540502e-12	High
EHD1	1.91249342740435e-16	0.0620030881334126	0.306	0.212	3.97932507440023e-12	High
ACTR3	4.96656062119481e-16	0.203854115599884	0.539	0.416	1.033392268452e-11	High
GRK2	8.21125887473609e-16	0.0488682723344012	0.399	0.284	1.70851663406634e-11	High
ATP6V0E1	1.99638379499659e-15	0.349402175310521	0.64	0.47	4.15387576224941e-11	High
PPP1CA	7.11425926047752e-15	0.0245387295874595	0.556	0.404	1.48026392432756e-10	High
CAPZB	1.06576913815788e-14	0.207166623438689	0.579	0.465	2.2175458457651e-10	High
GABARAPL2	1.11488368563277e-14	0.145838099103423	0.421	0.289	2.3197384846961e-10	High
CSNK2B	2.95813742101587e-14	0.0245731384463168	0.548	0.38	6.15499653190771e-10	High
DCXR	3.12898282579072e-14	0.050765166772397	0.343	0.234	6.51047456562274e-10	High
WSB1	4.42847182792088e-14	0.237510729103646	0.6	0.479	9.21432133235497e-10	High
GBP2	4.9547798089615e-14	0.166851020469063	0.377	0.29	1.03094103485062e-09	High
RPS9	1.01767575976706e-13	0.206253606505304	0.903	0.942	2.11747795334732e-09	High
PCBP1	2.09049736671367e-13	0.129484026743153	0.629	0.471	4.34969787092114e-09	High
ENO1	3.25207752046305e-13	0.17318139202766	0.592	0.448	6.76659769682746e-09	High
XBP1	4.72160458722919e-13	0.172180770053202	0.615	0.466	9.82424266464778e-09	High
DPP7	1.45548306456476e-12	0.0097401535160373	0.474	0.321	3.02842361243989e-08	High
VIM	1.79577446378337e-12	0.247692153655625	0.882	0.854	3.73646792679405e-08	High
HSP90B1	2.71413193490219e-12	0.64888397407618	0.719	0.611	5.64729431695099e-08	High
NACA	4.06367451731808e-12	0.217571543433032	0.89	0.96	8.45528756818374e-08	High
ITM2B	1.2791432188247e-11	0.227022179080951	0.756	0.817	2.66151329540856e-07	High
RPL8	1.97197531861481e-11	0.139082509970116	0.936	0.981	4.10308904544184e-07	High
SEC61G	3.36526436888571e-11	0.20306581304019	0.646	0.465	7.00210557234049e-07	High
NDUFA4	9.93376614686736e-11	0.320979119774398	0.751	0.615	2.06691872217869e-06	High
LAPTM5	1.06364668484382e-10	0.307151406922092	0.682	0.649	2.21312965715454e-06	High
PPIA	2.10284483908702e-10	0.0339364228304233	0.792	0.775	4.37538925668837e-06	High
PSME2	3.13053256720834e-10	0.332106960534059	0.699	0.559	6.5136991125904e-06	High
IER3	3.70000003423833e-10	0.261013807383023	0.476	0.388	7.69859007123969e-06	High
SEC61B	6.68060247706788e-10	0.514186381620185	0.716	0.555	1.39003295740351e-05	High
UQCRB	7.53767451301139e-10	0.27280021565489	0.813	0.751	1.56836393592228e-05	High
ATP5ME	1.43586186913771e-09	0.118796810357746	0.55	0.386	2.98759779111483e-05	High
CTSD	2.92976578126424e-09	0.21464234687563	0.672	0.622	6.0959636610765e-05	High
ATP5F1E	2.94837492802649e-09	0.2369457516116	0.89	0.892	6.13468371274473e-05	High
UCP2	5.74995116935455e-09	0.105429907376196	0.555	0.433	0.00011963923398076	High
FABP5	9.75667838588508e-09	0.0515707219907152	0.229	0.257	0.000203007207175111	High
RHOA	1.19406518955738e-08	0.260153719103313	0.72	0.678	0.000248449143991204	High
NDUFA1	1.52184094535424e-08	0.167230035623018	0.68	0.503	0.000316649445499858	High
NFKBIZ	1.37740613025415e-07	0.344492041116561	0.562	0.541	0.00286596893521981	High
CTSC	1.55918014666468e-07	0.423299445242422	0.551	0.488	0.0032441861311652	High
TMEM59	2.10820764775035e-07	0.19007575760152	0.673	0.498	0.00438654765267416	High
SRSF9	2.60528554724273e-07	0.00158065685819575	0.568	0.408	0.00542081763814795	High
CYTOR	2.73095752420439e-07	1.02683067501412	0.43	0.353	0.00568230332061207	High
COX7A2	6.78099115541478e-07	0.11980922709906	0.721	0.56	0.0141092082970715	High
ATP6V1G1	7.58078905058078e-07	0.183275453225443	0.672	0.529	0.0157733477775434	High
VAMP8	1.29834847745584e-06	0.506050101051961	0.53	0.416	0.0270147367704237	High
ATP5F1D	1.95171090400493e-06	0.0730264869726529	0.688	0.505	0.0406092487796305	High
