# Supplementary material for: MPCD Index for Hepatocellular Carcinoma Patients Based on Mitochondrial Function and Cell Death Patterns
Source: Int J Mol Sci. 2024 Dec 26;26(1):118. doi: 10.3390/ijms26010118 (PMC11719604; doi:10.3390/ijms26010118)
Supplement: Supplementary file 1 [file ijms-26-00118-s001.zip › Table S3 The list of PCD genes.xlsx]

## Sheet: Sheet1
Supplementary Table 3. The information of 1796 genes associated with PCD
No.	Apoptosis	Pyroptosis	Ferroptosis	Autophagy	Necroptosis	Cuproptosis	Parthanatos	Entoticcelldeath	Netoticcelldeath	Lysosome-dependentcelldeath	Alkaliptosis	Oxeiptosis	NETosis	Immunogenic cell death	Anoikis	Paraptosis	Methuosis	Entosis	Disulfidptosis	PANoptosis	all=2464
1	AATF	BAK1	ABCC1	ABL1	GLUD1	NFE2L2	PARP	AMPK	ELANE	ABCA2	IKBKB	PGAM5	MYD88	ATG5	BRMS1	CAMK2B	CSNK2A1	AR	FLNA	BAK1
2	ABL1	BAX	ACACA	ABL2	GLUD2	NLRP3	MIF	ATG5	MMP1	ABCB9	NFKB1	KEAP1	TLR2	BAX	PTK2	PRKACG	RAC1	TP53	FLNB	TP63
3	ACAA2	CASP1	ACO1	ACER2	ALOX15	ATP7B	AIFM1	ATG7	MPO	ACP2	CA9	AIFM1	PAD4	CALR	NTRK2	MARK4	ARF6	ROCK1	MYH9	CHMP2B
4	ACKR3	CASP3	ACSF2	ADRA1A	FTH1	ATP7A	HSP70	BECN1	CAMP	ACP5	CHUK	NRF2	PRKCA	CASP1	BCL2L11	SSTR5	GIT1	PCK2	TLN1	BAX
5	ACVR1	CASP4	ACSL1	ADRB2	PYG	SLC31A1	PAAN	CDC42	PADI4	ADGRE2	IKBKG	AIRE	PKCB	CASP8	SRC	TAAR5	MTOR	TNFSF10	ACTB	GZMB
6	ACVR1B	CASP5	ACSL3	AKT1	CAPN1	FDX1	ARH3	CDH1	EIPA	AGA	NFKB1A		PRKCZ	CD4	CEACAM6	USP10	MET	MTUS2	MYL6	CHMP4B
7	ADORA1	CASP6	ACSL4	AMBRA1	CASP1	LIAS	RNF146	CTNNA1	NCX1	AP1B1	RELA		NOX3	CD8A	CAV1	PRKAG3	PFKFB3	AURKA	MYH10	GSDMD
8	AEN	CASP8	ACSL5	ATF6	GLNA	LIPT1	ADPRHL2	CYBB	MIA	AP1G1			NOX4	CD8B	AKT1	HACD2	MIR199A1	KIF2C	CAPZB	GSDME
9	AGT	CASP9	ACSL6	ATG101	BAX	LIPT2	OGG1	MYH14		AP1M1			NOX1	CXCR3	ITGB1	NT5C		RHOA	DSTN	IL1A
10	AGTR2	CHMP2A	AIFM2	ATG13	BCL2	DLD		PI3KC3		AP1M2			CTSG	EIF2AK3	CEACAM5	INSRR		MTOR	IQGAP1	CHMP3
11	AIFM1	CHMP2B	AKR1C1	ATG14	FADD	DLAT		RHOA		AP1S1			PRTN3	ENTPD1	EGFR	SSTR3		EZR	ACTN4	IRF1
12	AKT1	CHMP3	AKR1C2	ATG2A	RIPK1	PDHA1		RNF146		AP1S2			ELANE	FOXP3	BCL2	TAAR9		GZMB	PDLIM1	IL1B
13	ANXA6	CHMP4A	AKR1C3	ATG2B	TNF	PDHB		ROCK		AP1S3			MPO	HMGB1	CASP8	HSPB8		MRTFA	CD2AP	CHMP2A
14	APAF1	CHMP4B	ALOX12	ATG5	TNFRSF1A	MTF1		RUBCN		AP3B1			GSDMD	HSP90AA1	SIK1	PLPP2		PTK2	INF2	CASP1
15	APPL1	CHMP4C	ALOX15	ATG7	TRADD	GLS		UVRAG		AP3B2			IL1B	IFNA1	PTRH2	G6PC2		DIAPH1	SLC7A11	CASP5
16	AR	CHMP6	ALOX5	ATM	TRAF2	CDKN2A				AP3D1			CXCL1	IFNB1	STAT3	GUCY2EP		LPAR2		TP53
17	ARHGEF2	CHMP7	ATG5	ATP13A2	PPIA	DBT				AP3M1			PLA2G7	IFNG	TLE1	CDK4		MAP1LC3A		CHMP7
18	ARL6IP5	CYCS	ATG7	ATP6V0A1	CAPN2	GCSH				AP3M2			CXCL8	IFNGR1	DAPK2	RGR		PIKFYVE		IL18
19	ARMC10	ELANE	ATP5MC3	ATP6V0A2	HSP90A	DLST				AP3S1			CDK6	IL10	CTNNB1	ADGRG1		CTTN		CASP3
20	ARRB2	GPX4	BACH1	ATP6V0B	IL1A					AP3S2			HMGB1	IL17A	ZNF304	UQCRC1		MCOLN1		CHMP4C
21	ASAH2	GSDMB	CARS	ATP6V0C	TNFSF6					AP4B1			MMP9	IL17RA	MAPK1	TNK2		FOXO1		IRF2
22	ATF3	GSDMC	CBS	ATP6V0D1	TNFRSF6					AP4E1			AGER	IL1B	BMF	RNF181		CTNNA1		CYCS
23	ATF4	GSDMD	CD44	ATP6V0D2	CASP8					AP4M1			CSF3	IL1R1	ITGA5	MKNK2		CXCL8		CHMP6
24	ATM	GSDME	CHAC1	ATP6V0E1	JNK					AP4S1			TGFB1	IL6	TP53	UBE2U				HMGB1
25	ATP2A1	GZMB	CISD1	ATP6V0E2	JAK2					ARF1				LY96	MCL1	MYLK				CASP4
26	ATP2A3	HMGB1	CP	ATP6V1A	CAMK2					ARL8B				MYD88	BCL2L1	CTDSP2				ELANE
27	ATP5IF1	IL18	CRYAB	ATP6V1B1	IL1B					ARSA				NLRP3	CASP3	LCK				CHMP4A
28	AVP	IL1A	CS	ATP6V1B2	IFNG					ARSB				NT5E	CDH1	GPR15				CASP9
29	BAD	IL1B	CYBB	ATP6V1C1	STAT3					ARSG				P2RX7	BAD	ATP23				DFFA
30	BAG3	IRF1	DPP4	ATP6V1C2	IRF9					ASAH1				PDIA3	PIK3CA	LPAR1				CASP7
31	BAG5	IRF2	EMC2	ATP6V1D	TNFSF10					ATP10B				PIK3CA	PAK1	PI4KB				CFLAR
32	BAG6	NLRC4	FADS2	ATP6V1E1	TNFRSF10A					ATP13A2				PRF1	ITGAV	DSTYK				BIRC3
33	BAK1	NLRP1	FANCD2	ATP6V1E2	TNFRSF10B					ATP6AP1				TLR4	FN1	CFD				PMAIP1
34	BAX	NLRP2	FDFT1	ATP6V1G1	CFLAR					ATP6V0A1				TNF	MAPK3	PPP3CA				CASP8
35	BBC3	NLRP3	FTH1	ATP6V1G2	XIAP					ATP6V0A2					PTGS2	CCR4				JUN
36	BCAP31	NLRP6	FTL	ATP6V1H	BID					ATP6V0A4					BAX	PRAG1				BCL2L11
37	BCL10	NLRP7	FTMT	AUP1	AIFM1					ATP6V0B					BCAR1	CDKN3				MCL1
38	BCL2	NOD1	G6PD	BAD	TRPM7					ATP6V0C					PTEN	GPR153				SPTAN1
39	BCL2A1	PLCG1	GCLC	BAG3	IFNAR1					ATP6V0D1					ERBB2	DDIT3				DIABLO
40	BCL2L1	PJVK	GCLM	BCL2	IFNAR2					ATP6V0D2					ANGPTL4	MAPK8				BIK
41	BCL2L10	PRKACA	GLS2	BCL2L11	IFNGR1					ATP6V1H					PDK4	MAP2K2				BID
42	BCL2L11	PYCARD	GOT1	BECN1	IFNGR2					BLK					CYCS	MAPK1				CDKN1A
43	BCL2L12	SCAF11	GPX4	BMF	TLR3					BLOC1S1					BRAF	MAPK14				GADD45A
44	BCL2L14	TINAP	GSS	BNIP3	TIRP					BLOC1S2					YAP1	IGF1R				DDIT3
45	BCL2L2	TNF	HMGCR	BNIP3L	IFNA					BORCS5					ANKRD13C	PDCD6IP				CDKN1B
46	BCL3	TP53	HMOX1	BOK	IFNB					BORCS6					ITGA2	CASP9				TNF
47	BCLAF1	TP63	HSBP1	C9orf72	TRIF					BTK					ANXA5	ERN1				GSN
48	BDKRB2	AIM2	HSPB1	CALCOCO2	VDAC1					C12orf4					BIRC5	ATF6				TNFSF10
49	BDNF	GSDMA	IREB2	CAMKK2	SLC25A4S					CBL					MTOR	XBP1				CASP6
50	BECN1	IL6	KEAP1	CAPN1	PPID					CD164					TIMP1	AKT1				SQSTM1
51	BID	NOD2	LPCAT3	CAPNS1	CYLD					CD300A					BDNF	EIF2S1				FASLG
52	BIK	TIRAP	MAP1LC3A	CASP1	RIPK3					CD63					CSPG4	HSPA5				EGR3
53	BIRC6		MAP1LC3B	CASP3	MLKL					CD68					BSG	CASP4				CD44
54	BLOC1S2		MAP1LC3C	CDC37	TRAF5					CD84					AKT2	CASP3				FAS
55	BMF		MT1G	CDK5	TLR4					CHGA					STK11	CASP7				IGFBP6
56	BMP4		NCOA4	CDK5R1	RBCK1					CLN3					IGF1	ITPR3				PRF1
57	BMP5		NFE2L2	CHMP4A	HMGB1					CLN5					IGF1R	RYR1				DAP
58	BMPR1B		NFS1	CHMP4B	JAK1					CLNK					ITGA6	RYR2				CCND1
59	BNIP3		NOX1	CISD2	JAK3					CLTA					ILK	MCU				BTG3
60	BNIP3L		NQO1	CLEC16A	TYK2					CLTB					CFLAR	TNFRSF19				F2R
61	BOK		NRF2	CLN3	STAT1					CLTC					RHOA	PDCD5				SATB1
62	BRCA1		OTUB1	CLU	STAT2					CLTCL1					HIF1A	CSF1				BNIP3L
63	BRCA2		PCBP1	CPTP	STAT4					CLU					DAP3	TP53				TNFRSF12A
64	BRSK2		PCBP2	CSNK2A2	STAT5A					CPLX2					MYBBP1A	NFKB1				CREBBP
65	BTK		PEBP1	CTSA	STAT5B					CTNS					TLE5	PEBP1				RHOB
66	CAAP1		PGD	CTTN	STAT6					CTSA					ITGA3	PHB				GPX3
67	CASP1		PHKG2	DAP	H2A					CTSB					PTK2B					PDGFRB
68	CASP10		PRNP	DAPK1	TNFAIP3					CTSC					CCND1					TSPO
69	CASP12		PROM2	DAPK2	RNF31					CTSD					CTTN					CCND2
70	CASP2		PTGS2	DAPK3	CHMP2A					CTSE					CALR					XIAP
71	CASP3		RPL8	DAPL1	CHMP2B					CTSF					ATF4					TIMP1
72	CASP4		SAT1	DCN	VPS24					CTSG					CDCP1					CTNNB1
73	CASP5		SAT2	DDIT3	CHMP4A					CTSH					PLAUR					HSPB1
74	CASP8		SLC11A2	DDRGK1	CHMP4B					CTSK					SKP2					ADD1
75	CASP8AP2		SLC1A5	DEPDC5	CHMP6					CTSL					CHEK2					TIMP2
76	CASP9		SLC39A14	DEPP1	VPS4					CTSO					HGF					BTG2
77	CAV1		SLC39A8	DHRSX	CHMP1					CTSS					E2F1					TIMP3
78	CCAR2		SLC3A2	DNM1L	CHMP5					CTSV					EGF					LEF1
79	CCK		SLC40A1	DRAM1	SMPD1					CTSW					PIK3CG					GPX1
80	CD14		SLC7A11	DRAM2	PYCARD					CTSZ					ITGB4					BCL10
81	CD24		SQLE	EEF1A1	NLRP3					DEF8					DAPK1					IGF2R
82	CD27		STEAP3	EEF1A2	ZBP1					DNASE2					MAPK8					CDC25B
83	CD28		TF	EIF2AK4	IL33					DNASE2B					PIK3R1					AIFM3
84	CD38		TFRC	EIF4G1	FTL					ENTPD4					PIK3R3					CD38
85	CD3E		TP53	EIF4G2	SQSTM1					FAM98A					MAP2K1					PPP3R1
86	CD44		VDAC2	ELAPOR1	VDAC2					FER					CXCL12					HGF
87	CD5		VDAC3	EP300	VDAC3					FES					LGALS3					CLU
88	CD70		ZEB1	EPM2A	CHMP7					FGR					FBXW7-AS1					ATF3
89	CD74			ERCC4	PGAM5					FLCN					BAK1					LGALS3
90	CDIP1			ERN1	BIRC2					FOXF1					ABHD4					LUM
91	CDKN1A			EXOC1	BIRC3					FTH1					CD44					LMNA
92	CDKN2D			EXOC4	EIF2AK2					FTL					ITGA4					GADD45B
93	CEBPB			EXOC7	PLA2G4					FUCA1					FADD					CDK2
94	CFLAR			EXOC8	DNM1L					GAA					PHLDA2					IFNB1
95	CHAC1			FBXL2	SPATA2					GAB2					TGFB1					RETSAT
96	CHCHD10			FBXO7	FAF1					GALC					HMCN1					SMAD7
97	CHEK2			FBXW7	SHARPIN					GALNS					MMP2					SOD1
98	CIB1			FEZ1	NOX2					GATA2					CEBPB					PTK2
99	CIDEB			FEZ2	USP21					GBA					CEMIP					ENO2
100	CLU			FLCN	PARP1					GCC2					CDKN3					HMOX1
101	COA8			FOXK1	CHMP4C					GGA1					CBL					IER3
102	COL2A1			FOXK2						GGA2					CASP9					BCL2L10
103	CRADD			FOXO1						GGA3					SFN					CD2
104	CREB3			FOXO3						GLA					MTDH					GCH1
105	CREB3L1			FTH1						GLB1					PRKCA					MMP2
106	CRH			FTL						GM2A					TNFRSF10B					VDAC2
107	CRIP1			FYCO1						GNPTAB					CXCL8					TAP1
108	CSF2			FZD5						GNPTG					MIR200C					PLAT
109	CSNK2A1			GAPDH						GNS					AR					IFNGR1
110	CSNK2A2			GATA4						GUSB					CDKN2A					APP
111	CTH			GBA						HDAC6					CPT1A					BRCA1
112	CTNNA1			GFAP						HEXA					PIK3CB					ROCK1
113	CTSC			GNAI3						HEXB					CLDN1					PSEN1
114	CTTN			GOLGA2						HGS					MIR204					DCN
115	CUL1			GPR137						HGSNAT					MIR26A1					PSEN2
116	CUL2			GPR137B						HMOX1					CDKN1A					SOD2
117	CUL3			GPSM1						HPS6					CDKN1B					BMF
118	CUL4A			GSK3A						HSPA8					KLF12					EREG
119	CUL5			GSK3B						HYAL1					NTRK1					KRT18
120	CX3CL1			HAX1						IDS					PLAU					TGFB2
121	CX3CR1			HDAC6						IDUA					MYC					RELA
122	CXCL12			HERC1						IGF2R					SMAD4					WEE1
123	CYLD			HGF						IL13					PLK1					RARA
124	CYP1B1			HIF1A						IL13RA2					MUC1					CD14
125	DAB2IP			HMGB1						IL4					LGALS1					CD69
126	DAP			HMOX1						IL4R					PYCARD					PEA15
127	DAP3			HSP90AA1						KIF1B					SESN2					DNAJC3
128	DAPK1			HSPA8						KIT					ITGB3					CASP2
129	DAPK2			HSPB1						KXD1					KRAS					CTH
130	DAPK3			HSPB8						LAMP1					THBS1					PLCB2
131	DAPL1			HTR2B						LAMP2					BID					BMP2
132	DAXX			HTRA2						LAMP3					HRAS					HMGB2
133	DBH			HTT						LAMTOR1					CDK11B					PLPPR4
134	DCC			HUWE1						LAPTM4A					CDK11A					H1-0
135	DDIAS			IFI16						LAPTM4B					XIAP					TGFBR3
136	DDIT3			IFNG						LAPTM5					PPARG					EBP
137	DDIT4			IKBKG						LAT					IL6					TXNIP
138	DDX3X			IL10						LAT2					MIR145					ANKH
139	DDX47			IL10RA						LGALS9					CCR7					RHOT2
140	DDX5			IL4						LGMN					MSLN					CYLD
141	DEDD			IRGM						LIPA					RAC1					GSTM1
142	DEDD2			ITPR1						LRRK2					GRHL2					GSR
143	DELE1			KAT5						LYN					BIRC3					BGN
144	DEPTOR			KAT8						M6PR					NOTCH1					BCL2L1
145	DIABLO			KDM4A						MAN2B1					RHOG					GNA15
146	DIDO1			KDR						MANBA					CCAR2					MGMT
147	DNAJA1			KEAP1						MAP1LC3A					NQO1					PPT1
148	DNAJC10			KIF25						MAP6					MMP13					F2
149	DNM1L			KLHL22						MCOLN1					FAS					IL6
150	DPF2			KLHL3						MFSD8					MTA1					SC5D
151	DYRK2			LACRT						MILR1					MYO5A					IFITM3
152	E2F1			LAMP1						MRGPRX2					EDA2R					RNASEL
153	E2F2			LAMP2						MT3					CCN6					EMP1
154	EDA2R			LAMP3						MYH9					MMP9					CAV1
155	EIF2AK3			LAMTOR1						NAGA					ABL1					DNM1L
156	ELL3			LAMTOR2						NAGLU					MAPK11					ANXA1
157	ENO1			LAMTOR3						NAGPA					SOD2					TOP2A
158	EP300			LAMTOR4						NAPSA					PTHLH					ISG20
159	EPHA2			LAMTOR5						NCOA4					PDGFB					SLC20A1
160	EPO			LARP1						NDEL1					GLI2					MADD
161	ERBB3			LEP						NEDD4					EZH2					PPP2R5B
162	ERCC6			LEPR						NEU1					RIPK1					BCAP31
163	ERN1			LGALS8						NPC1					CXCR4					ERBB3
164	ERN2			LRRK2						NPC2					HMGA1					NEDD9
165	ERO1A			LRSAM1						NR4A3					SIK2					SAT1
166	ERP29			LZTS1						PDPK1					TNFSF10					PDCD4
167	EYA1			MAP1LC3A						PIK3C3					ANGPTL2					BCL2L2
168	EYA2			MAP1LC3B						PIK3CD					S100A4					FEZ1
169	EYA3			MAP1LC3C						PIK3CG					NTF3					ERBB2
170	EYA4			MAP3K7						PIP4K2A					ETV4					DNAJA1
171	FADD			MAPK15						PIP4K2B					MIR21					DAP3
172	FAF1			MAPK3						PIP4P1					MIR124-1					DPYD
173	FAIM			MAPK8						PLA2G15					HTRA1					NEFH
174	FAIM2			MAPT						PLA2G3					LATS1					PAK1
175	FAM162A			MCL1						PLEKHM1					CEACAM3					FDXR
176	FAS			MEFV						PLEKHM2					EIF2AK3					GPX4
177	FASLG			MET						PPT1					LAMC2					ETF1
178	FASTK			MFN2						PPT2					LAMA3					CCNA1
179	FBH1			MFSD8						PSAP					LAMB3					GUCY2D
180	FBXW7			MID2						PSAPL1					CDH2					AVPR1A
181	FEM1B			MIR199A1						PTGDR					CSNK2A1					CASP10
182	FGA			MIRLET7B						PTGDS					EDIL3					CHUK
183	FGB			MLST8						RAB34					ZEB2					PRKAR2B
184	FGF10			MT3						RAB3A					TLN1					PPP3R2
185	FGFR1			MTCL1						RAB7A					EPHA2					PPP3CC
186	FGFR3			MTDH						RAC2					SIRT3					MYD88
187	FGG			MTM1						RUBCNL					OLFM3					FADD
188	FHIT			MTMR3						S100A13					CLU					RIPK1
189	FIGNL1			MTMR4						SCARB2					SPINK1					BAD
190	FIS1			MTMR8						SGSH					CPEB2					IRAK4
191	FNIP2			MTMR9						SLC11A1					NAT1					IKBKB
192	FXN			MTOR						SLC11A2					TSG101					AKT1
193	FYN			NCOA4						SLC17A5					MIR200A					AKT2
194	FZD9			NEDD4						SMPD1					MIR6744					TNFRSF1A
195	G0S2			NLRP6						SNAP23					SERPINA1					AKT3
196	GABARAP			NOD1						SNAPIN					AKT3					CHP2
197	GATA1			NOD2						SNX16					RELA					ATM
198	GATA4			NPC1						SNX4					TNFRSF1A					ENDOG
199	GCLM			NPRL2						SORL1					FASLG					NFKB1
200	GDNF			NRBP2						SORT1					AFP					NFKBIA
201	GFRAL			NUPR1						SPAG9					ITGA8					CAPN2
202	GGCT			OPTN						SPHK2					NOX4					PIK3R5
203	GHITM			ORMDL3						SQSTM1					PBK					IKBKG
204	GNAI2			OSBPL7						STXBP1					SATB1					CAPN1
205	GNAI3			PAFAH1B2						STXBP2					CD63					IL3RA
206	GPER1			PARK7						SUMF1					EEF1A1					IL3
207	GPX1			PHB2						SYK					LTB4R2					ENDOD1
208	GRINA			PHF23						SYTL4					MAVS					APAF1
209	GSDME			PIK3C2A						TCIRG1					HRC					PRKX
210	GSK3A			PIK3C3						TFEB					CCN2					CSF2RB
211	GSK3B			PIK3CA						TMEM106B					RHOB					TNFRSF10A
212	GSKIP			PIK3CB						TPP1					PPP1R13B					TRAF2
213	GSTP1			PIK3R2						UNC13D					PLG					TNFRSF10D
214	GZMB			PIM2						VAMP7					MET					NGF
215	HDAC1			PINK1						VAMP8					RAF1					TNFRSF10B
216	HERPUD1			PIP4K2A						VPS33A					PARP1					TNFRSF10C
217	HGF			PIP4K2B						VPS33B					PRKCQ					MAP3K14
218	HIC1			PIP4K2C						VPS4A					BRCA2					IL1RAP
219	HIF1A			PJVK						WASH3P					RB1					IRAK2
220	HINT1			PLEKHF1						ZFYVE16					SP1					IL1R1
221	HIP1			PLK2											HAVCR2					IRAK1
222	HIP1R			PLK3											DOCK1					TRADD
223	HIPK1			POLDIP2											VTN					PIK3R3
224	HIPK2			PRKAA1											INHBB					BCL2
225	HMGB2			PRKAA2											PDCD4					BIRC2
226	HMOX1			PRKAB1											PRPF4B					IRAK3
227	HNRNPK			PRKAB2											RANBP9					PRKACA
228	HRAS			PRKACA											SESN1					PRKACB
229	HRK			PRKAG1											SESN3					PRKACG
230	HSPA1A			PRKAG2											CD24					PPP3CB
231	HSPA1B			PRKAG3											ZBTB7A					PPP3CA
232	HSPB1			PRKD1											MIR141					PIK3CA
233	HTRA2			PRKN											ELANE					PIK3CB
234	HTT			PSAP											KDR					DFFB
235	HYAL2			PTPN22											MDM2					PIK3CD
236	HYOU1			PYCARD											NFE2L2					PRKAR1A
237	ICAM1			QSOX1											ZEB1					PRKAR2A
238	IFI16			RAB39B											KL					PRKAR1B
239	IFI27			RAB3GAP1											PRKCI					EXOG
240	IFI27L1			RAB3GAP2											CRYAB					PIK3CG
241	IFI27L2			RAB7A											EPHB6					AIFM1
242	IFI6			RAB8A											FGF2					NTRK1
243	IFNB1			RALB											HK2					PIK3R1
244	IFNG			RASIP1											LTF					PIK3R2
245	IGF1			RB1CC1											IQGAP1					CHP1
246	IKBKE			RETREG1											MGAT5					PSMB1
247	IL12A			RETREG3											SDCBP					PSMC4
248	IL19			RHEB											ABHD2					VIM
249	IL1A			RIPK2											SPIB					DAPK2
250	IL1B			RMC1											TRIM31					CDH1
251	IL2			RNF152											MIR1827					PSMA4
252	IL20RA			RNF41											PDGFRB					DSG2
253	IL33			RNF5											PLAT					PRKCQ
254	IL4			ROCK1											TLR3					PSME4
255	IL6R			RPTOR											NRAS					ARHGAP10
256	IL7			RRAGA											ROCK1					TP73
257	INCA1			RRAGB											PAK4					PKP1
258	ING2			RRAGC											VEGFA					PSMC5
259	ING5			RRAGD											CASP10					PPP1R13B
260	INHBA			RUBCN											PIN1					DYNLL1
261	INHBB			RUFY4											IL1RAP					PSME1
262	INS			SCFD1											UBE2C					CLSPN
263	ITGA6			SCOC											YWHAZ					PSMD5
264	ITGAM			SEC22B											TWIST1					DSP
265	ITGAV			SESN1											BMP6					PSMD8
266	ITM2C			SESN2											BNIP3L					MAPK1
267	ITPR1			SESN3											ELK1					PSMC6
268	ITPRIP			SH3BP4											KDM3A					PSMA3
269	IVNS1ABP			SH3GLB1											PRDX4					PSMC1
270	JAK2			SIRT1											BNIP3					PSMB5
271	JMY			SIRT2											LMO3					ACIN1
272	JUN			SLC38A9											ZNF32					PSMA6
273	KDM1A			SMCR8											MIR200B					PSME2
274	KITLG			SMG1											MIR525					PSMA7
275	KRT18			SNCA											MIR363					E2F1
276	KRT8			SNRNP70											TUBB3					PSMD10
277	LCK			SNX32											HSP90B1					BMX
278	LGALS12			SNX5											SLC2A1					STK24
279	LGALS3			SNX6											HMOX1					MAPK3
280	LRRK2			SOGA1											PTPN11					PSMD7
281	LTBR			SOGA3											PRKACA					TJP1
282	LY96			SPTLC1											PAK3					BBC3
283	MADD			SPTLC2											CD36					CARD8
284	MAEL			SQSTM1											PIK3R2					PSMA2
285	MAGEA3			SREBF1											PPP2CA					MAPK8
286	MAP2K5			SREBF2											CASP6					UNC5B
287	MAP3K5			STAT3											CDH3					PSMD3
288	MAPK7			STBD1											EEF2K					SEPTIN4
289	MAPK8			STING1											LRP1					KPNB1
290	MAPK8IP1			STK11											PAK2					C1QBP
291	MAPK8IP2			STUB1											PTK6					PSMD11
292	MAPK9			SUPT5H											LPAR1					YWHAE
293	MARCHF7			SVIP											TCF7L2					PSMD9
294	MAZ			SYNPO2											CEACAM1					LMNB1
295	MCL1			TAB2											GDF2					UNC5A
296	MDM2			TAB3											GLO1					KPNA1
297	MELK			TBC1D14											IL17A					TFDP2
298	MFF			TBC1D25											RBL2					PSMD14
299	MIF			TBK1											SIRPA					TJP2
300	MIR132			TEX264											TRAF2					H1-3
301	MIR15A			TFEB											ADCY10					H1-1
302	MIR16-1			TICAM1											VPS37A					PSMF1
303	MIR17			TIGAR											TNFRSF12A					PSMB2
304	MIR198			TLK2											APOBEC3G					TICAM1
305	MIR21			TMEM150A											BAG1					SEM1
306	MIR210			TMEM150B											COL13A1					YWHAH
307	MIR221			TMEM150C											MNX1					PSMA1
308	MIR222			TMEM39A											RAD9A					PSME3
309	MIR26B			TMEM39B											IFI27					YWHAQ
310	MIR27B			TMEM59											MEGF11					STK26
311	MIR449A			TOMM7											ITPRIP					DSG3
312	MKNK2			TP53											BCL2L15					DSG1
313	MLH1			TP53INP1											SNAI2					APC
314	MLLT11			TP53INP2											PTPN1					DBNL
315	MMP9			TPCN1											NOTCH3					NMT1
316	MNT			TPCN2											GLUD1					TLR4
317	MOAP1			TREM2											SIRT1					PSMB7
318	MPV17L			TRIB3											FASN					UACA
319	MSH2			TRIM13											MYH9					PSMB6
320	MSH6			TRIM14											RPS6KB1					PSMA5
321	MSX1			TRIM21											TPM1					TP53BP2
322	MUC1			TRIM22											PPP2R1A					RPS27A
323	MUL1			TRIM27											COL4A2					CDKN2A
324	MYBBP1A			TRIM34											CTNND1					GAS2
325	NACC2			TRIM38											CD151					APIP
326	NANOS3			TRIM5											MMP11					UBC
327	NBN			TRIM6											ARHGEF7					LY96
328	NCK1			TRIM65											PPP2R2A					PSMA8
329	NCK2			TRIM68											SEMA7A					APPL1
330	NDUFA13			TRIM8											PPP2R5A					PSMD4
331	NDUFS3			TRIML1											BST2					PSMB4
332	NFATC4			TRIML2											CCN1					PSMC2
333	NFE2L2			TSC1											PPP2R2D					OMA1
334	NGF			TSC2											CCDC178					PSMD6
335	NGFR			TSPO											MIR10A					PRKCD
336	NKX3-1			UBA5											MIR30B					YWHAZ
337	NLE1			UBQLN1											MIR30C1					PSMC3
338	NME5			UBQLN2											SHC1					YWHAB
339	NMT1			UBQLN4																DAPK3
340	NOC2L			UCHL1																H1-4
341	NOG			UFC1																FNTA
342	NOL3			UFL1																STAT3
343	NONO			UFM1																AVEN
344	NOS3			ULK1																YWHAG
345	NOX1			USP10																UBB
346	NR4A2			USP13																PSMD1
347	NUPR1			USP30																PSMD2
348	OPA1			USP33																SFN
349	P2RX4			USP36																PLEC
350	P2RX7			UVRAG																MAGED1
351	P4HB			VDAC1																PAK2
352	PAK2			VPS13C																H1-5
353	PAK5			VPS13D																PSMD13
354	PARK7			VPS26A																MAPT
355	PARP1			VPS26B																DCC
356	PARP2			VPS35																H1-2
357	PAWR			WAC																DAPK1
358	PCGF2			WASHC1																PSMD12
359	PDCD10			WDFY3																OCLN
360	PDCD5			WDR24																TFDP1
361	PDCD6			WDR41																OPA1
362	PDIA3			WDR6																PSMB8
363	PDK1			WDR81																PSMB10
364	PDK2			WIPI2																UBA52
365	PDPK1			ZC3H12A																PSMB11
366	PDX1			ZKSCAN3																PSMB9
367	PEA15			ZMPSTE24																TICAM2
368	PELI3																			DYNLL2
369	PERP																			PSMB3
370	PF4																			TRAF5
371	PHIP																			RBCK1
372	PHLDA3																			RNF31
373	PIAS4																			SHARPIN
374	PIDD1																			SPATA2L
375	PIH1D1																			SPATA2
376	PIK3R1																			RIPK3
377	PINK1																			CYBB
378	PLAGL2																			CAMK2A
379	PLAUR																			CAMK2D
380	PLEKHF1																			CAMK2B
381	PLSCR3																			CAMK2G
382	PMAIP1																			SLC25A4
383	PML																			SLC25A5
384	POLB																			SLC25A6
385	POU4F1																			SLC25A31
386	POU4F2																			PPID
387	PPARD																			VDAC1
388	PPIA																			VDAC3
389	PPIF																			GLUD2
390	PPM1F																			GLUD1
391	PPP1CA																			GLUL
392	PPP1R13B																			PYGL
393	PPP1R15A																			PYGM
394	PPP2R1B																			PYGB
395	PPP3CC																			MAPK10
396	PPP3R1																			MAPK9
397	PRDX2																			FTH1
398	PRELID1																			FTL
399	PRKCA																			PLA2G4E
400	PRKCD																			PLA2G4A
401	PRKDC																			JMJD7-PLA2G4B
402	PRKN																			PLA2G4B
403	PRKRA																			PLA2G4C
404	PRODH																			PLA2G4D
405	PSEN1																			PLA2G4F
406	PSMD10																			ALOX15
407	PSME3																			SMPD1
408	PTEN																			MLKL
409	PTGIS																			PGAM5
410	PTH																			NLRP3
411	PTPMT1																			PYCARD
412	PTPN1																			RNF103-CHMP3
413	PTPN2																			VPS4B
414	PTPRC																			VPS4A
415	PTTG1IP																			CHMP1B
416	PYCARD																			CHMP1A
417	QARS1																			CHMP5
418	RACK1																			TRPM7
419	RAF1																			IL33
420	RB1																			FAF1
421	RB1CC1																			IFNA1
422	RBCK1																			IFNA2
423	RELA																			IFNA4
424	RET																			IFNA5
425	RFFL																			IFNA6
426	RHOT1																			IFNA7
427	RHOT2																			IFNA8
428	RIPK1																			IFNA10
429	RIPK3																			IFNA13
430	RNF183																			IFNA14
431	RNF186																			IFNA16
432	RNF34																			IFNA17
433	RNF41																			IFNA21
434	RPL11																			IFNG
435	RPL26																			IFNAR1
436	RPS27L																			IFNAR2
437	RPS3																			IFNGR2
438	RPS6KB1																			JAK1
439	RPS7																			JAK2
440	RRP8																			JAK3
441	RTKN2																			TYK2
442	RTL10																			STAT1
443	S100A8																			STAT2
444	S100A9																			STAT4
445	SCG2																			STAT5A
446	SCN2A																			STAT5B
447	SCRT2																			STAT6
448	SELENOK																			IRF9
449	SELENOS																			EIF2AK2
450	SENP1																			TLR3
451	SEPTIN4																			ZBP1
452	SERINC3																			USP21
453	SERPINE1																			HSP90AA1
454	SFN																			HSP90AB1
455	SFPQ																			TNFAIP3
456	SFRP1																			PARP2
457	SFRP2																			PARP3
458	SGMS1																			PARP4
459	SGPL1																			H2AX
460	SGPP1																			H2AC20
461	SH3RF1																			H2AC12
462	SHH																			H2AC1
463	SHISA5																			H2AW
464	SIAH1																			H2AB3
465	SIAH2																			H2AC8
466	SIRT1																			H2AC4
467	SIVA1																			MACROH2A2
468	SKIL																			MACROH2A1
469	SLC25A5																			H2AC19
470	SLC35F6																			H2AJ
471	SLC9A3R1																			H2AB1
472	SMAD3																			H2AC17
473	SNAI1																			H2AC18
474	SNAI2																			H2AC11
475	SNW1																			H2AC21
476	SOD1																			H2AZ2
477	SOD2																			H2AC7
478	SORT1																			H2AZ1
479	SP100																			H2AC15
480	SRC																			H2AC6
481	SRPX																			H2AC13
482	SST																			H2AC14
483	SSTR3																			H2AC16
484	ST20																			H2AB2
485	STK11																			PPIA
486	STK24
487	STK25
488	STK3
489	STK4
490	STRADB
491	STX4
492	STYXL1
493	SYVN1
494	TAF9
495	TAF9B
496	TCF7L2
497	TERT
498	TFDP1
499	TFDP2
500	TFPT
501	TGFB1
502	TGFB2
503	TGFBR1
504	THBS1
505	TICAM1
506	TICAM2
507	TIMM50
508	TIMP3
509	TLR3
510	TLR4
511	TM2D1
512	TMBIM1
513	TMBIM6
514	TMC8
515	TMEM102
516	TMEM109
517	TMEM117
518	TMEM14A
519	TMEM161A
520	TNF
521	TNFAIP3
522	TNFRSF10A
523	TNFRSF10B
524	TNFRSF10C
525	TNFRSF12A
526	TNFRSF1A
527	TNFRSF1B
528	TNFRSF25
529	TNFSF10
530	TNFSF12
531	TOPORS
532	TP53
533	TP53BP2
534	TP63
535	TP73
536	TPD52L1
537	TPT1
538	TRADD
539	TRAF1
540	TRAF2
541	TRAF7
542	TRAP1
543	TRIAP1
544	TRIB3
545	TRIM32
546	TRIM39
547	TXNDC12
548	TYROBP
549	UACA
550	UBB
551	UBE2K
552	UBE4B
553	UBQLN1
554	UMOD
555	UNC5B
556	URI1
557	USP28
558	USP47
559	VDAC2
560	VNN1
561	WDR35
562	WNT4
563	WWOX
564	XBP1
565	YAP1
566	YBX3
567	YWHAB
568	YWHAE
569	YWHAG
570	YWHAH
571	YWHAQ
572	YWHAZ
573	ZC3HC1
574	ZDHHC3
575	ZMYND11
576	ZNF205
577	ZNF385A
578	ZNF385B
579	ZNF622
580	ZSWIM2
