# Supplementary material for: MPCD Index for Hepatocellular Carcinoma Patients Based on Mitochondrial Function and Cell Death Patterns
Source: Int J Mol Sci. 2024 Dec 26;26(1):118. doi: 10.3390/ijms26010118 (PMC11719604; doi:10.3390/ijms26010118)
Supplement: Supplementary file 1 [file ijms-26-00118-s001.zip › Table S4 The univariate Cox regression analysis results of 16 prognostic genes.xlsx]

## Sheet: Sheet1
Supplementary Table 4. 16 prognostic genes identified by univariate Cox regression analysis
id	HR	HR.95L	HR.95H	pvalue
ACTB	1.47532	1.11834	1.94624	0.00593638
CD300A	1.19313	1.00058	1.42274	0.0492493
CTSB	1.32081	1.07064	1.62943	0.00940256
CTSL	1.47803	1.14408	1.90947	0.00278967
CXCL8	1.14447	1.06045	1.23515	0.0005233
FYN	0.758693	0.604595	0.952067	0.0171257
HMOX1	1.22327	1.07518	1.39176	0.00220597
ICAM1	1.13562	1.01111	1.27546	0.0318395
IER3	1.17682	1.05836	1.30854	0.00263115
LGALS1	1.19363	1.04359	1.36523	0.00980772
LGALS3	1.18501	1.06646	1.31674	0.00159739
PFKFB3	1.15734	1.04323	1.28392	0.00579426
PLAUR	1.24764	1.08304	1.43724	0.00217553
PPP1R15A	1.22814	1.0307	1.4634	0.0215524
PRNP	1.20144	1.04056	1.38718	0.0123473
S100A9	1.2221	1.12554	1.32694	1.78559e-06
